# Supplementary material for: Evolution of the CBL and CIPK gene families in Medicago: genome-wide characterization, pervasive duplication, and expression pattern under salt and drought stress
Source: BMC Plant Biol. 2022 Nov 3;22:512. doi: 10.1186/s12870-022-03884-3 (PMC9632064; doi:10.1186/s12870-022-03884-3)
Supplement: Supplementary file 1 — Additional file 1: Table S1. Summary of CBL gene characteristics in Medicago and C. arietinum. [file 12870_2022_3884_MOESM1_ESM.xlsx]

## Sheet: CBL
Additional file 1: Table S1. Summary of CBL gene characteristics in Medicago and C. arietinum.
Gene Name	Gene ID	Number of amino acids	Chromosome	Isoelectric Point	Molecular weight (average)
CaCBL1	Ca_12799_Ciari	213	Car7:10405274-10407956	4.66	24470
CaCBL2	Ca_17682_Ciari	206	Car5:23684107-23687220	4.63	23590.8
CaCBL3	Ca_10093_Ciari	258	Car7:31718042-31721983	4.67	29603.7
CaCBL4	Ca_03979_Ciari	222	Car5:45366849-45368828	4.67	25593.1
CaCBL5	Ca_05834_Ciari	191	Car6:4627256-4628901	5.17	21739.9
CaCBL6	Ca_18156_Ciari	209	Car5:15443-18408	4.92	23991.4
CaCBL7	Ca_02305_Ciari	213	Car8:2716676-2718711	4.64	24443.7
CaCBL8	Ca_05835_Ciari	188	Car6:4624193-4626500	5.49	21712.2
CaCBL9	Ca_07927_Ciari	421	Car1:6621696-6630032	5.56	46589.3
CaCBL10	Ca_09177_Ciari	231	Car4:45139123-45144567	4.64	26360.1
McCBL1	Mca_MsaG044727	213	Mca8:64064446-64067368	4.74	24483
McCBL2	Mca_MsaG014214	226	Mca3:69121287-69123855	4.75	25963.5
McCBL3	Mca_MsaG029683	226	Mca5:80116964-80119321	4.71	26064.7
McCBL4	Mca_MsaG016275	215	Mca3:96238975-96240465	4.58	24616.9
McCBL5	Mca_MsaG024335	213	Mca4:98387542-98394868	4.46	24274.6
McCBL6	Mca_MsaG046529	200	Mca8:85497270-85501135	4.8	22953
McCBL7	Mca_MsaG007244	229	Mca2:15509607-15512825	4.77	26229.8
McCBL8	Mca_MsaG024336	210	Mca4:98395493-98397757	5.02	23942.6
McCBL9	Mca_MsaG007246	240	Mca2:15530849-15534156	4.67	27292.9
McCBL10	Mca_MsaG000457	249	Mca1:6082868-6088270	4.73	28292.3
McCBL11	Mca_MsaG025295	240	Mca5:6221180-6232689	4.93	27346.4
McCBL12	Mca_MsaG041955	239	Mca8:14506706-14538972	4.78	27300.1
McCBL13	Mca_MsaG007245	208	Mca2:15518738-15520885	4.69	23757
MpCBL1	Mpo_GWHPANWO002729.1	213	Mpo1:16609920-16615552	4.74	24483
MpCBL2	Mpo_GWHPANWO015808.1	226	Mpo3:60662679-60667384	4.65	25853.3
MpCBL3	Mpo_GWHPANWO035887.1	226	Mpo7:40568048-40571953	4.71	26064.7
MpCBL4	Mpo_GWHPANWO017498.1	222	Mpo3:79407438-79409837	4.52	25382.7
MpCBL5	Mpo_GWHPANWO010556.1	143	Mpo2:55650605-55652358	5.21	16538.1
MpCBL6	Mpo_GWHPANWO001084.1	226	Mpo1:328345-332978	4.67	25871.3
MpCBL7	Mpo_GWHPANWO005334.1	257	Mpo1:50278748-50285715	4.78	29606.9
MpCBL8	Mpo_GWHPANWO010557.1	210	Mpo2:55653179-55656352	4.89	23986.6
MpCBL9	Mpo_GWHPANWO024630.1	213	Mpo5:4694598-4698961	4.58	24457.7
MpCBL10	Mpo_GWHPANWO019442.1	249	Mpo4:6087454-6093180	4.68	28270.2
MpCBL11	Mpo_GWHPANWO004961.1	236	Mpo1:45465745-45468384	4.86	27012.7
MpCBL13	Mpo_GWHPANWO029578.1	229	Mpo6:11451205-11462077	4.5	26005.5
MrCBL1	Mru_evm.model.original_scaffold_733_pilon.23	210	Mru8:78383622-78386727	4.78	24156.7
MrCBL2	Mru_evm.model.original_scaffold_913_pilon.6	223	ctg1564:37113-45060	4.78	25660.2
MrCBL3	Mru_evm.model.original_scaffold_375_pilon.26	223	Mru5:2751549-2755488	4.78	25693.3
MrCBL4	Mru_evm.model.fragScaff_scaffold_233_pilon.54	218	Mru3:78576795-78579158	4.56	24805.9
MrCBL5	Mru_evm.model.fragScaff_scaffold_86_pilon.207	210	Mru4:93628198-93637920	4.55	24003.3
MrCBL6	Mru_evm.model.fragScaff_scaffold_73_pilon.69	223	Mru8:106792386-106798032	5.33	25533.1
MrCBL7	Mru_evm.model.original_scaffold_311_pilon.50	226	Mru2:19880756-19883822	4.92	25936.5
MrCBL8	Mru_evm.model.fragScaff_scaffold_86_pilon.206	207	Mru4:93638276-93648638	5.4	23662.5
MrCBL9	Mru_evm.model.original_scaffold_311_pilon.57	235	Mru2:19940764-19944439	4.87	26744.3
MrCBL10	Mru_evm.model.fragScaff_scaffold_2_pilon.401	246	Mru1:111707340-111713429	4.75	27927
MrCBL11	Mru_evm.model.fragScaff_scaffold_207_pilon.464	233	Mru8:20065147-20068284	4.93	26713.4
MrCBL12	Mru_evm.model.fragScaff_scaffold_5_pilon.26	254	Mru8:7508926-7515174	4.91	29252.7
MrCBL13	Mru_evm.model.fragScaff_scaffold_61_pilon.116	223	Mru3:20710524-20718435	4.78	25632.2
MrCBL14	Mru_evm.model.original_scaffold_450_pilon.36	210	Mru5:90890899-90895157	4.6	23938.2
MrCBL15	Mru_evm.model.original_scaffold_452_pilon.15	359	ctg2088:220394-223987	5.02	40995.8
MrCBL16	Mru_evm.model.original_scaffold_519_pilon.122	401	Mru3:100888161-100891901	6.35	46010.8
MrCBL17	Mru_evm.model.original_scaffold_697_pilon.20	286	Mru5:69838085-69841022	4.72	31537.2
MsCBL1.1	Msa_MS.gene011601.t1	213	Msa8.1:23187011-23189871	4.74	24483
MsCBL1.2	Msa_MS.gene61257.t1	213	Msa8.2:22960681-22963603	4.74	24483
MsCBL1.3	Msa_MS.gene72376.t1	213	Msa8.3:21434611-21437534	4.74	24483
MsCBL1.4	Msa_MS.gene46392.t1	213	Msa8.4:23781990-23784917	4.74	24483
MsCBL2.1	Msa_MS.gene04148.t1	226	Msa3.1:45149658-45152578	4.7	25954.5
MsCBL2.2	Msa_MS.gene05700.t1	226	Msa3.2:51776280-51779385	4.7	25954.5
MsCBL2.3	Msa_MS.gene070285.t1	226	Msa3.3:48848670-48851585	4.7	25935.5
MsCBL2.4	Msa_MS.gene04347.t1	226	Msa3.4:56498931-56501849	4.7	25954.5
MsCBL3.1	Msa_MS.gene37987.t1	207	Msa5.1:76862051-76864443	4.53	23960
MsCBL3.2	Msa_MS.gene81289.t1	226	Msa5.2:80841406-80843775	4.71	26064.7
MsCBL3.3	Msa_MS.gene38263.t1	226	Msa5.3:77871524-77873895	4.71	26064.7
MsCBL3.4	Msa_MS.gene020832.t1	207	Msa5.4:75562602-75564993	4.53	23960
MsCBL4.1	Msa_MS.gene06931.t1	215	Msa3.1:73409385-73410875	4.54	24588.8
MsCBL4.3	Msa_MS.gene06712.t1	215	Msa3.3:76288001-76289491	4.54	24588.8
MsCBL4.4	Msa_MS.gene013594.t1	224	Msa3.4:83703259-83704736	4.51	25508.8
MsCBL5.1	Msa_MS.gene06083.t1	190	Msa4.1:4470970-4472546	4.73	21796.9
MsCBL5.2	Msa_MS.gene048940.t1	190	Msa4.2:4297648-4299200	4.73	21796
MsCBL5.3	Msa_MS.gene55810.t1	213	Msa4.3:4455055-4458067	4.51	24343.8
MsCBL6.1	Msa_MS.gene012765.t1	200	Msa8.1:551900-555765	4.8	22953
MsCBL6.2	Msa_MS.gene95077.t1	200	Msa8.2:556598-560466	4.8	22953
MsCBL6.3	Msa_MS.gene042075.t1	200	Msa8.3:467239-471105	4.8	22953
MsCBL6.4	Msa_MS.gene43453.t1	200	Msa8.4:517896-521708	4.8	22953
MsCBL7.1	Msa_MS.gene003152.t1	229	Msa2.1:63125774-63128987	4.77	26215.8
MsCBL7.2	Msa_MS.gene01962.t1	229	Msa2.2:59813039-59816258	4.77	26215.8
MsCBL7.3	Msa_MS.gene048278.t1	229	Msa2.3:61916336-61919541	4.77	26215.8
MsCBL7.4	Msa_MS.gene02884.t1	230	Msa2.4:61597984-61601201	4.84	26372
MsCBL8.1	Msa_MS.gene06084.t1	204	Msa4.1:4468137-4470383	5.02	23257.8
MsCBL8.2	Msa_MS.gene048941.t1	204	Msa4.2:4294817-4297063	5.02	23257.8
MsCBL8.3	Msa_MS.gene55811.t1	210	Msa4.3:4452086-4454424	5.02	23942.6
MsCBL9.1	Msa_MS.gene003154.t1	240	Msa2.1:63104449-63107730	4.67	27292.9
MsCBL9.2	Msa_MS.gene01964.t1	240	Msa2.2:59786795-59790469	4.67	27292.9
MsCBL9.3	Msa_MS.gene048280.t1	210	Msa2.3:61893053-61898600	4.7	23898
MsCBL9.4	Msa_MS.gene02882.t1	210	Msa2.4:61556199-61561720	4.7	23898
MsCBL10.1	Msa_MS.gene32983.t1	249	Msa1.1:5761971-5767373	4.73	28326.3
MsCBL10.2	Msa_MS.gene24550.t1	249	Msa1.2:6094788-6099736	4.73	28314.3
MsCBL10.3	Msa_MS.gene051621.t1	257	Msa1.3:5815065-5820817	4.55	29148.3
MsCBL10.4	Msa_MS.gene57226.t1	249	Msa1.4:5963191-5968592	4.69	28315.3
MsCBL11.1	Msa_MS.gene94906.t1	237	Msa8.1:74580637-74582647	4.82	27195
MsCBL11.2	Msa_MS.gene85978.t1	239	Msa8.2:70158331-70160341	4.87	27410.3
MsCBL11.3	Msa_MS.gene068350.t1	225	Msa8.3:66590587-66592566	4.79	25973.6
MsCBL11.4	Msa_MS.gene59540.t1	237	Msa8.4:68733588-68735667	4.87	27241.1
MsCBL12.1	Msa_MS.gene94908.t1	239	Msa8.1:74555384-74557600	4.86	27254
MsCBL12.2	Msa_MS.gene85979.t1	239	Msa8.2:70109662-70111880	4.73	27307
MsCBL12.3	Msa_MS.gene068349.t1	239	Msa8.3:66562864-66565077	4.77	27348.1
MsCBL12.4	Msa_MS.gene59541.t1	239	Msa8.4:68700494-68702708	4.82	27265.1
MsCBL13.1	Msa_MS.gene003153.t1	236	Msa2.1:63117603-63119892	4.7	26899.7
MsCBL13.2	Msa_MS.gene01963.t1	236	Msa2.2:59804944-59807209	4.7	26899.7
MsCBL13.3	Msa_MS.gene048279.t1	236	Msa2.3:61908173-61910455	4.7	26899.7
MsCBL13.4	Msa_MS.gene02883.t1	208	Msa2.4:61587977-61590080	4.69	23757
MtCBL1	Mtr_Medtr5g013560.1	202	Mtr5:4327667-4330834	4.58	23130.5
MtCBL2	Mtr_Medtr3g060730.1	226	Mtr3:24089796-24093956	4.7	25954.5
MtCBL3	Mtr_Medtr5g096420.2	226	Mtr5:42159227-42163132	4.71	26064.7
MtCBL4	Mtr_Medtr3g091440.2	227	Mtr3:41601896-41604464	4.82	26119.9
MtCBL5	Mtr_Medtr8g099570.1	258	Mtr8:42067581-42069906	4.89	29177.3
MtCBL6	Mtr_Medtr4g134250.1	227	Mtr4:56199478-56204321	4.75	25972.5
MtCBL7	Mtr_Medtr2g027440.1	229	Mtr2:10029904-10033031	4.66	26171.8
MtCBL8	Mtr_Medtr8g099575.2	210	Mtr8:42069956-42073701	4.97	24028.7
MtCBL9	Mtr_Medtr2g027520.1	238	Mtr2:10072721-10075515	4.76	27082.6
MtCBL10	Mtr_Medtr1g016430.3	281	Mtr1:4363297-4368624	4.59	32006.7
MtCBL11	Mtr_Medtr8g027620.1	308	Mtr8:9926307-9928680	5.11	35072.1
MtCBL12	Mtr_Medtr2g027480.1	229	Mtr2:10051817-10054943	4.83	26308.1
MtCBL13	Mtr_Medtr2g027500.1	224	Mtr2:10062532-10064860	4.67	25682.1
