# Supplementary material for: Evolution of the CBL and CIPK gene families in Medicago: genome-wide characterization, pervasive duplication, and expression pattern under salt and drought stress
Source: BMC Plant Biol. 2022 Nov 3;22:512. doi: 10.1186/s12870-022-03884-3 (PMC9632064; doi:10.1186/s12870-022-03884-3)
Supplement: Supplementary file 2 — Additional file 2: Table S2. Summary of CIPK gene characteristics in Medicago and C. arietinum. [file 12870_2022_3884_MOESM2_ESM.xlsx]

## Sheet: CIPK
Additional file 2: Table S2. Summary of CIPK gene characteristics in Medicago and C. arietinum.
Gene Name	Gene ID	Number of amino acids	Chromosome	Isoelectric Point	Molecular weight (average)
CaCIPK1	Ca_18578_Ciari	448	Car1:25702608-25709091	8.02	50344.7
CaCIPK2	Ca_08958_Ciari	463	Car5:26643951-26645342	8.76	52431.3
CaCIPK3	Ca_10221_Ciari	441	Car2:33011956-33016412	6.59	50444.9
CaCIPK4	Ca_15483_Ciari	434	Car4:32563367-32564671	9.12	49291.2
CaCIPK5	Ca_22919_Ciari	429	Car6:53224949-53226238	8.27	49197
CaCIPK6	Ca_03339_Ciari	444	Car7:1293448-1294782	9.11	50408.4
CaCIPK7	Ca_12145_Ciari	429	Car4:3443399-3444688	9.11	48077.4
CaCIPK8	Ca_14944_Ciari	454	Car2:23829708-23836240	6.29	51505.2
CaCIPK9	Ca_17601_Ciari	362	Car7:34440221-34444007	6.48	40943.9
CaCIPK10	Ca_15643_Ciari	455	Car2:27181163-27182530	9	51905.9
CaCIPK11	Ca_15645_Ciari	435	Car2:27205653-27207201	8.67	48826.1
CaCIPK12	Ca_08596_Ciari	418	Car6:9943817-9945073	5.42	46902.4
CaCIPK13	Ca_00402_Ciari	503	Car1:3315287-3316798	7.14	56325.7
CaCIPK14	Ca_08954_Ciari	439	Car5:26666209-26667528	6.48	48889.1
CaCIPK15	Ca_13357_Ciari	459	Car5:28720918-28722297	9.04	51786.1
CaCIPK16	Ca_09104_Ciari	418	Car4:44315494-44316750	8.94	47545.3
CaCIPK17	Ca_03076_Ciari	339	Car7:3876802-3881802	7.62	38585.6
CaCIPK19	Ca_09472_Ciari	463	Car3:21045152-21046543	8.41	52639
CaCIPK20	Ca_00401_Ciari	453	Car1:3307627-3308988	8.96	52146.4
CaCIPK21	Ca_03272_Ciari	416	Car7:2027077-2030331	8.36	47001
CaCIPK22	Ca_09475_Ciari	431	Car3:21100017-21101312	8.89	48893.4
CaCIPK23	Ca_21698_Ciari	458	Car1:36738697-36744475	8.78	51412.4
CaCIPK24	Ca_06677_Ciari	454	Car7:6851000-6859338	9.14	50687.7
CaCIPK25	Ca_02924_Ciari	448	Car1:8839841-8841187	9.14	50774.9
CaCIPK29	Ca_19793_Ciari	464	Car6:37592727-37594121	8.82	52364.5
McCIPK1	Mca_MsaG008377	453	Mca2:33385519-33391970	5.51	50924.2
McCIPK2	Mca_MsaG014548	408	Mca3:74538811-74540132	8.91	46346.7
McCIPK3	Mca_MsaG029124	441	Mca5:73247560-73252070	7.15	50171.6
McCIPK4	Mca_MsaG001673	432	Mca1:24236833-24238131	8.94	48674.3
McCIPK6	Mca_MsaG046332	438	Mca8:83469585-83470901	9	49585.6
McCIPK7	Mca_MsaG003641	437	Mca1:59999519-60000832	8.86	48883.2
McCIPK8	Mca_MsaG027920	446	Mca5:54422545-54430485	6.72	50734.3
McCIPK9	Mca_MsaG041882	433	Mca8:13315477-13319108	8.88	49144.4
McCIPK10	Mca_MsaG028524	474	Mca5:63494493-63495917	8.92	53911
McCIPK11	Mca_MsaG028520	442	Mca5:63475878-63477329	7.6	49441.9
McCIPK13	Mca_MsaG006679	518	Mca2:8354026-8355582	6.56	57894.4
McCIPK14	Mca_MsaG014555	443	Mca3:74641036-74642367	8.56	50001.6
McCIPK15	Mca_MsaG015116	276	Mca3:82862514-82863344	5.54	31860.6
McCIPK16	Mca_MsaG000587	396	Mca1:7682571-7683842	8.79	45069.3
McCIPK17	Mca_MsaG045925	446	Mca8:78575419-78581436	8.68	50325.9
McCIPK18	Mca_MsaG005192	449	Mca1:78737845-78739218	9.06	51658.9
McCIPK19	Mca_MsaG038260	462	Mca7:74193503-74194891	8.02	52524.5
McCIPK20	Mca_MsaG006677	411	Mca2:8326502-8327799	9.07	46986.5
McCIPK21	Mca_MsaG046216	463	Mca8:81816318-81819047	6.29	52309
McCIPK22	Mca_MsaG038265	422	Mca7:74279200-74280468	8.94	47526
McCIPK23	Mca_MsaG008560	455	Mca2:37177410-37183557	8.77	51031.8
McCIPK24	Mca_MsaG045503	446	Mca8:73524969-73533306	9.12	50796.9
McCIPK25	Mca_MsaG011210	456	Mca2:82635657-82637027	9.15	51553.4
McCIPK26	Mca_MsaG041883	426	Mca8:13322948-13327167	8.56	48300.3
McCIPK27	Mca_MsaG019210	465	Mca4:24956030-24957427	8.93	52428.5
McCIPK28	Mca_MsaG006678	132	Mca2:8345735-8346133	6.74	15545
MpCIPK1	Mpo_GWHPANWO030488.1	450	Mpo6:23343189-23350146	5.61	50543.9
MpCIPK2	Mpo_GWHPANWO016132.1	461	Mpo3:64749012-64751683	8.44	52531.4
MpCIPK3	Mpo_GWHPANWO035455.1	441	Mpo7:36390452-36396396	6.82	50316.7
MpCIPK4	Mpo_GWHPANWO020465.1	432	Mpo4:19019343-19021196	9.03	48765.4
MpCIPK5	Mpo_GWHPANWO005893.1	505	Mpo2:784286-786422	8.87	58033.4
MpCIPK6	Mpo_GWHPANWO001262.1	435	Mpo1:1919659-1921655	9	49254.2
MpCIPK7	Mpo_GWHPANWO022134.1	434	Mpo4:40378669-40380500	8.7	48524.9
MpCIPK8	Mpo_GWHPANWO034587.1	446	Mpo7:25997551-26006534	6.72	50692.3
MpCIPK9	Mpo_GWHPANWO005024.1	457	Mpo1:46246783-46251803	8.87	51792.5
MpCIPK10	Mpo_GWHPANWO034877.1	474	Mpo7:29720735-29724222	8.92	53920.1
MpCIPK11	Mpo_GWHPANWO034880.1	440	Mpo7:29741320-29743331	7.6	49241.8
MpCIPK12	Mpo_GWHPANWO006675.1	465	Mpo2:10966608-10970390	8.86	52450.5
MpCIPK13	Mpo_GWHPANWO029076.1	515	Mpo6:5903180-5905308	6.56	57558.1
MpCIPK14	Mpo_GWHPANWO016136.1	443	Mpo3:64776763-64778170	7.59	49791.1
MpCIPK15	Mpo_GWHPANWO016560.1	445	Mpo3:70025243-70027351	8.93	51759.8
MpCIPK16	Mpo_GWHPANWO019558.1	424	Mpo4:7537217-7539130	8.76	48179.8
MpCIPK17	Mpo_GWHPANWO001663.1	446	Mpo1:5844047-5850021	8.22	50333.9
MpCIPK18	Mpo_GWHPANWO023420.1	453	Mpo4:53724573-53725934	8.84	51953.1
MpCIPK19	Mpo_GWHPANWO012894.1	461	Mpo3:28518988-28520373	8.8	52499.7
MpCIPK20	Mpo_GWHPANWO029074.1	442	Mpo6:5892776-5894307	8.84	50521.4
MpCIPK21	Mpo_GWHPANWO001366.1	413	Mpo1:3071439-3074196	5.98	46558.3
MpCIPK22	Mpo_GWHPANWO012899.1	422	Mpo3:28579230-28580831	8.6	47601.1
MpCIPK23	Mpo_GWHPANWO030622.1	459	Mpo6:25256933-25264463	8.93	51334.2
MpCIPK24	Mpo_GWHPANWO002073.1	446	Mpo1:9888889-9899001	9.05	50807.9
MpCIPK25	Mpo_GWHPANWO032887.1	460	Mpo6:55950884-55953088	9.15	51649.5
MpCIPK26	Mpo_GWHPANWO029075.1	132	Mpo6:5895429-5895827	6.14	15134.4
MrCIPK1	Mru_evm.model.fragScaff_scaffold_240_pilon.43	448	Mru2:51616584-51623380	6.5	50441
MrCIPK2	Mru_evm.model.fragScaff_scaffold_10_pilon.72	455	Mru3:54852532-54855413	8.57	51866.6
MrCIPK3	Mru_evm.model.fragScaff_scaffold_6_pilon.160	435	Mru5:9410160-9416664	7.64	49562.9
MrCIPK4	Mru_evm.model.fragScaff_scaffold_121_pilon.90	427	Mru1:87867823-87869696	8.96	48225.6
MrCIPK5	Mru_evm.model.fragScaff_scaffold_65_pilon.177	451	Mru4:1613260-1615571	8.29	51764.9
MrCIPK6	Mru_evm.model.original_scaffold_774_pilon.35	429	Mru8:104350883-104353029	9.01	48612.4
MrCIPK7	Mru_evm.model.fragScaff_scaffold_170_pilon.70	427	Mru1:35019220-35021266	8.7	47733
MrCIPK8	Mru_evm.model.original_scaffold_897_pilon.129	440	Mru5:29573284-29580863	7.23	50034.6
MrCIPK9	Mru_evm.model.fragScaff_scaffold_95_pilon.16	428	Mru2:38371324-38376171	8.81	48704.8
MrCIPK10	Mru_evm.model.original_scaffold_805_pilon.45	467	Mru5:22463979-22467675	9.02	53073
MrCIPK11	Mru_evm.model.original_scaffold_805_pilon.43	431	Mru5:22437051-22441506	7.14	48411.7
MrCIPK12	Mru_evm.model.fragScaff_scaffold_157_pilon.227	452	Mru2:58703995-58711595	8.84	50569.4
MrCIPK13	Mru_evm.model.fragScaff_scaffold_99_pilon.151	290	Mru2:9626785-9627669	4.84	32313.6
MrCIPK14	Mru_evm.model.fragScaff_scaffold_10_pilon.66	443	Mru3:54820124-54822056	6	49721.7
MrCIPK15	Mru_evm.model.fragScaff_scaffold_126_pilon.405	376	Mru8:89580808-89592565	8.99	42711.5
MrCIPK16	Mru_evm.model.original_scaffold_994_pilon.261	417	Mru1:114107109-114109619	8.85	47217.9
MrCIPK17	Mru_evm.model.fragScaff_scaffold_19_pilon.255	386	Mru8:96459710-96465655	7.09	43357.7
MrCIPK18	Mru_evm.model.original_scaffold_664_pilon.122	469	Mru1:10683134-10685968	9.08	53739.4
MrCIPK19	Mru_evm.model.fragScaff_scaffold_126_pilon.1016	456	Mru7:40126788-40130627	8.48	51834.8
MrCIPK20	Mru_evm.model.fragScaff_scaffold_99_pilon.152	360	Mru2:9610330-9612344	9.14	41171.8
MrCIPK21	Mru_evm.model.original_scaffold_795_pilon.109	461	Mru8:101758616-101761949	6.44	52125.7
MrCIPK22	Mru_evm.model.fragScaff_scaffold_126_pilon.1012	423	Mru7:40067418-40069409	8.78	47642.1
MrCIPK23	Mru_evm.model.fragScaff_scaffold_84_pilon.16	451	ctg2130:117826-125238	8.88	50594.5
MrCIPK24	Mru_evm.model.fragScaff_scaffold_116_pilon.108	376	ctg1886:186612-198337	8.99	42727.5
MrCIPK25	Mru_evm.model.original_scaffold_278_pilon.88	446	Mru2:104953957-104956403	9.15	50393.3
MrCIPK26	Mru_evm.model.fragScaff_scaffold_60_pilon.128	394	Mru8:8018566-8020832	8.58	44156
MrCIPK27	Mru_evm.model.original_scaffold_796_pilon.1.1	430	ctg1986:3708-8553	8.86	49045.8
MrCIPK28	Mru_evm.model.fragScaff_scaffold_204_pilon.282	352	Mru4:14563123-14568039	8.98	39834.1
MsCIPK1.2	Msa_MS.gene025407.t1	452	Msa2.2:41857496-41863688	5.59	50795.1
MsCIPK1.3	Msa_MS.gene062060.t1	453	Msa2.3:45063504-45070011	5.57	50909.2
MsCIPK1.4	Msa_MS.gene85290.t1	452	Msa2.4:45211971-45218178	5.59	50795.1
MsCIPK2.1	Msa_MS.gene41535.t1	460	Msa3.1:50903725-50905107	8.58	52565.6
MsCIPK2.2	Msa_MS.gene049499.t1	460	Msa3.2:56938106-56939488	8.58	52512.5
MsCIPK2.3	Msa_MS.gene008542.t1	460	Msa3.3:54452610-54453992	8.26	52518.4
MsCIPK2.4	Msa_MS.gene38497.t1	460	Msa3.4:62076597-62077979	8.58	52539.5
MsCIPK3.1	Msa_MS.gene47029.t1	423	Msa5.1:69696364-69700258	6.59	48160.3
MsCIPK3.2	Msa_MS.gene016896.t1	436	Msa5.2:74938571-74942363	6.59	49500.9
MsCIPK3.3	Msa_MS.gene37610.t1	441	Msa5.3:71167307-71171811	7.15	50231.7
MsCIPK3.4	Msa_MS.gene39783.t1	441	Msa5.4:69478597-69483101	7.15	50171.6
MsCIPK4.1	Msa_MS.gene84478.t1	432	Msa1.1:24823993-24825291	8.94	48676.3
MsCIPK4.2	Msa_MS.gene026118.t1	432	Msa1.2:25135964-25137262	8.94	48688.3
MsCIPK4.3	Msa_MS.gene75239.t1	432	Msa1.3:23575632-23576930	8.94	48674.3
MsCIPK4.4	Msa_MS.gene071042.t1	431	Msa1.4:25359324-25360618	8.94	48543.1
MsCIPK5.1	Msa_MS.gene034243.t1	357	Msa4.1:88429502-88430812	9.22	40645.6
MsCIPK5.2	Msa_MS.gene053217.t1	267	Msa4.2:92647435-92648591	9.05	30126
MsCIPK5.3	Msa_MS.gene000617.t1	247	Msa4.3:88459816-88464857	9.26	28127.9
MsCIPK6.1	Msa_MS.gene035578.t1	413	Msa8.1:2545129-2546444	9.17	46809.5
MsCIPK7.1	Msa_MS.gene062249.t1	437	Msa1.1:57234619-57235932	9.03	48845.3
MsCIPK7.2	Msa_MS.gene07410.t1	437	Msa1.2:64124028-64125341	8.86	48851.2
MsCIPK7.3	Msa_MS.gene85582.t1	437	Msa1.3:54874649-54875962	8.95	48831.2
MsCIPK7.4	Msa_MS.gene004886.t1	437	Msa1.4:62679344-62680657	8.86	48883.2
MsCIPK8.1	Msa_MS.gene21270.t1	446	Msa5.1:52033061-52041470	6.72	50707.3
MsCIPK8.2	Msa_MS.gene61957.t1	446	Msa5.2:57199887-57208222	6.55	50708.3
MsCIPK8.3	Msa_MS.gene049909.t1	446	Msa5.3:53402037-53411335	6.72	50707.3
MsCIPK8.4	Msa_MS.gene010046.t1	446	Msa5.4:52485315-52493644	6.55	50708.3
MsCIPK9.1	Msa_MS.gene060495.t1	433	Msa8.1:75758400-75762239	8.88	49184.5
MsCIPK9.2	Msa_MS.gene82020.t1	433	Msa8.2:71286460-71290149	8.88	49144.4
MsCIPK9.3	Msa_MS.gene84466.t1	432	Msa8.3:67880663-67884087	8.97	49056.4
MsCIPK9.4	Msa_MS.gene067322.t1	433	Msa8.4:70509841-70513465	8.88	49144.4
MsCIPK10.1	Msa_MS.gene49481.t1	396	Msa5.1:57860364-57861554	8.47	44930.4
MsCIPK10.2	Msa_MS.gene009687.t1	474	Msa5.2:63004015-63005439	9.05	53886
MsCIPK10.3	Msa_MS.gene017210.t1	433	Msa5.3:59767341-59768642	8.58	49289.6
MsCIPK10.4	Msa_MS.gene26283.t1	466	Msa5.4:59280884-59282284	8.92	52980.9
MsCIPK11.1	Msa_MS.gene49477.t1	444	Msa5.1:57880381-57881851	7.14	49654.1
MsCIPK11.2	Msa_MS.gene009684.t1	443	Msa5.2:63030244-63031696	7.14	49601
MsCIPK11.3	Msa_MS.gene017215.t1	443	Msa5.3:59792377-59793844	7.14	49570
MsCIPK11.4	Msa_MS.gene26279.t1	446	Msa5.4:59262292-59263755	7.11	49890.4
MsCIPK12.1	Msa_MS.gene53397.t1	417	Msa4.1:13804526-13805779	5.77	47024.6
MsCIPK12.3	Msa_MS.gene27796.t1	299	Msa4.3:14349768-14351021	8.09	33476.4
MsCIPK12.4	Msa_MS.gene023574.t1	417	Msa4.4:13794037-13795290	5.77	47024.6
MsCIPK13.1	Msa_MS.gene002594.t1	518	Msa2.1:69360891-69362447	6.56	57894.4
MsCIPK13.2	Msa_MS.gene01575.t1	518	Msa2.2:67317942-67319498	6.56	57894.4
MsCIPK14.1	Msa_MS.gene41529.t1	443	Msa3.1:50983320-50984651	8.45	50073.6
MsCIPK14.2	Msa_MS.gene049505.t1	443	Msa3.2:57000954-57002285	8.59	50161.7
MsCIPK14.3	Msa_MS.gene008536.t1	443	Msa3.3:54529393-54530724	8.56	50085.7
MsCIPK14.4	Msa_MS.gene38491.t1	443	Msa3.4:62141466-62142797	8.45	50073.6
MsCIPK15.1	Msa_MS.gene039968.t1	385	Msa3.1:59159831-59161174	9.28	44847.2
MsCIPK15.2	Msa_MS.gene99875.t1	447	Msa3.2:65166575-65167918	8.86	51657.8
MsCIPK15.3	Msa_MS.gene007976.t1	447	Msa3.3:62684513-62685856	9.01	51610.8
MsCIPK15.4	Msa_MS.gene031898.t1	447	Msa3.4:71187974-71189317	9.07	51753.1
MsCIPK16.1	Msa_MS.gene33104.t1	423	Msa1.1:7305236-7306507	8.9	48107.9
MsCIPK16.2	Msa_MS.gene016104.t1	423	Msa1.2:7728886-7730157	8.9	48142
MsCIPK16.3	Msa_MS.gene051498.t1	422	Msa1.3:7869213-7870481	8.91	47976.8
MsCIPK16.4	Msa_MS.gene058470.t1	423	Msa1.4:7530892-7532163	8.9	48156.9
MsCIPK17.1	Msa_MS.gene68626.t1	446	Msa8.1:7516749-7522886	8.68	50325.9
MsCIPK17.2	Msa_MS.gene26784.t1	446	Msa8.2:10277619-10283747	8.68	50325.9
MsCIPK17.3	Msa_MS.gene030155.t1	445	Msa8.3:5407312-5412165	8.68	50193.8
MsCIPK17.4	Msa_MS.gene064147.t1	446	Msa8.4:10925984-10931260	8.68	50298.9
MsCIPK18.1	Msa_MS.gene80049.t1	457	Msa1.1:74629984-74631357	8.6	52412.6
MsCIPK18.2	Msa_MS.gene006459.t1	455	Msa1.2:77306293-77307660	9.17	52245.7
MsCIPK18.3	Msa_MS.gene33572.t1	455	Msa1.3:71122764-71124131	8.72	52233.5
MsCIPK18.4	Msa_MS.gene26892.t1	457	Msa1.4:80267706-80269079	8.59	52528.8
MsCIPK19.1	Msa_MS.gene87744.t1	462	Msa7.1:29633798-29635186	8.02	52510.5
MsCIPK19.2	Msa_MS.gene42076.t1	462	Msa7.2:31825345-31826733	8.02	52506.5
MsCIPK19.4	Msa_MS.gene87063.t1	462	Msa7.4:32018722-32020110	8.28	52461.5
MsCIPK20.1	Msa_MS.gene002593.t1	411	Msa2.1:69373272-69374569	9.07	46977.5
MsCIPK20.2	Msa_MS.gene01574.t1	421	Msa2.2:67329911-67334817	9.25	47940.7
MsCIPK20.3	Msa_MS.gene03083.t1	444	Msa2.3:69223351-69224685	8.87	51001.8
MsCIPK20.4	Msa_MS.gene004262.t1	411	Msa2.4:68766817-68768114	9.07	46977.5
MsCIPK21.1	Msa_MS.gene57905.t1	449	Msa8.1:4056375-4058975	8.26	50855.6
MsCIPK21.2	Msa_MS.gene018358.t1	451	Msa8.2:5542518-5545125	6.37	50968.5
MsCIPK21.3	Msa_MS.gene012426.t1	451	Msa8.3:2677751-2680373	6.37	50938.5
MsCIPK22.1	Msa_MS.gene87740.t1	422	Msa7.1:29559502-29560770	8.54	47551
MsCIPK22.3	Msa_MS.gene019326.t1	423	Msa7.3:32326456-32327727	8.85	47701.1
MsCIPK22.4	Msa_MS.gene87067.t1	423	Msa7.4:31931038-31932309	8.73	47700.1
MsCIPK23.1	Msa_MS.gene75814.t1	381	Msa2.1:42459730-42463276	6.68	42937.6
MsCIPK23.2	Msa_MS.gene97056.t1	381	Msa2.2:37493110-37496661	6.68	42937.6
MsCIPK23.3	Msa_MS.gene033811.t1	381	Msa2.3:41568998-41572534	6.68	42937.6
MsCIPK23.4	Msa_MS.gene067126.t1	455	Msa2.4:41827073-41833195	8.77	51061.9
MsCIPK24.1	Msa_MS.gene59634.t1	446	Msa8.1:11768912-11777247	9.12	50796.9
MsCIPK24.2	Msa_MS.gene62401.t1	446	Msa8.2:14003616-14011952	9.12	50796.9
MsCIPK25.1	Msa_MS.gene85961.t1	456	Msa2.1:894067-895437	9.15	51553.4
MsCIPK25.2	Msa_MS.gene83601.t1	456	Msa2.2:1382568-1383938	9.21	51566.5
MsCIPK25.4	Msa_MS.gene067474.t1	456	Msa2.4:623919-625289	9.15	51553.4
MsCIPK26.1	Msa_MS.gene060496.t1	435	Msa8.1:75749377-75753915	8.79	49338.7
MsCIPK26.2	Msa_MS.gene82021.t1	435	Msa8.2:71277382-71281802	8.69	49411.7
MsCIPK26.3	Msa_MS.gene84465.t1	435	Msa8.3:67869872-67874803	8.8	49343.7
MsCIPK26.4	Msa_MS.gene067321.t1	435	Msa8.4:70501755-70505987	8.59	49396.7
MsCIPK27.1	Msa_MS.gene59631.t1	411	Msa8.1:11917636-11924981	9.04	46822.1
MsCIPK28.1	Msa_MS.gene59632.t1	391	Msa8.1:11987460-11993968	7.77	44567.4
MsCIPK29.1	Msa_MS.gene76730.t1	465	Msa4.1:70894253-70895650	8.85	52563.7
MsCIPK29.2	Msa_MS.gene82239.t1	465	Msa4.2:74966431-74967828	8.86	52548.6
MsCIPK29.3	Msa_MS.gene77043.t1	465	Msa4.3:70591868-70593265	8.86	52514.6
MsCIPK29.4	Msa_MS.gene48817.t1	465	Msa4.4:73819994-73821391	8.86	52502.6
MsCIPK30.1	Msa_MS.gene036764.t1	415	Msa8.1:11901309-11908660	9.11	47198.7
MsCIPK31.1	Msa_MS.gene036765.t1	415	Msa8.1:11927923-11935274	9.11	47198.7
MsCIPK32.1	Msa_MS.gene59646.t1	385	Msa8.1:11886876-11894221	9.32	43808.9
MsCIPK33.1	Msa_MS.gene59630.t1	415	Msa8.1:11943143-11950493	9.11	47198.7
MsCIPK34.1	Msa_MS.gene035681.t1	449	Msa8.1:4234524-4237128	8.26	50887.7
MsCIPK35.1	Msa_MS.gene85962.t1	345	Msa2.1:881412-882504	9.13	38222.1
MsCIPK36.2	Msa_MS.gene34354.t1	200	Msa4.2:92621304-92621904	9.26	22555.5
MsCIPK37.3	Msa_MS.gene68369.t1	383	Msa8.3:5357566-5361933	8.55	43175.5
MsCIPK38.3	Msa_MS.gene68343.t1	391	Msa8.3:5385280-5389674	8.36	43962.4
MsCIPK39.3	Msa_MS.gene030157.t1	391	Msa8.3:5333597-5337991	8.36	43962.4
MsCIPK40.3	Msa_MS.gene68344.t1	383	Msa8.3:5373630-5377997	8.55	43175.5
MtCIPK1	Mtr_Medtr2g045470.1	465	Mtr2:19958506-19965003	5.69	52186.7
MtCIPK2	Mtr_Medtr3g466400.1	465	Mtr3:27277218-27280239	8.58	53028.9
MtCIPK3	Mtr_Medtr5g088350.1	441	Mtr5:38344231-38350871	6.82	50243.6
MtCIPK4	Mtr_Medtr1g040875.1	436	Mtr1:15170553-15172431	9.13	49273
MtCIPK5	Mtr_Medtr4g006970.1	457	Mtr4:879328-882035	8.93	52506
MtCIPK6	Mtr_Medtr4g131060.1	435	Mtr4:54658657-54660685	9.03	49242.2
MtCIPK7	Mtr_Medtr1g076370.1	435	Mtr1:34015660-34017853	8.71	48428.7
MtCIPK8	Mtr_Medtr5g067150.1	446	Mtr5:28353988-28364218	6.72	50665.3
MtCIPK9	Mtr_Medtr8g024600.1	436	Mtr8:9083996-9088668	8.53	49753.1
MtCIPK10	Mtr_Medtr5g075060.1	474	Mtr5:31890331-31893777	8.92	53811.9
MtCIPK11	Mtr_Medtr5g075100.1	440	Mtr5:31902979-31905097	7.6	49372.8
MtCIPK12	Mtr_Medtr8g086380.2	510	Mtr8:35827448-35830101	8.44	57285.8
MtCIPK13	Mtr_Medtr2g016280.1	481	Mtr2:4955498-4957357	5.85	53757.6
MtCIPK14	Mtr_Medtr3g466480.1	443	Mtr3:27311509-27312840	9.22	50033.8
MtCIPK15	Mtr_Medtr3g072320.1	429	Mtr3:32481299-32482631	8.94	49788.7
MtCIPK16	Mtr_Medtr1g013700.1	423	Mtr1:3292908-3294869	8.9	48125.8
MtCIPK17	Mtr_Medtr4g123940.1	446	Mtr4:51095933-51101333	8.67	50488.2
MtCIPK18	Mtr_Medtr1g103760.1	453	Mtr1:46969809-46971170	8.92	52017.3
MtCIPK19	Mtr_Medtr7g072575.2	462	Mtr7:27004942-27008206	7.99	52575.7
MtCIPK20	Mtr_Medtr2g016340.1	445	Mtr2:4982022-4983359	8.77	50920.8
MtCIPK21	Mtr_Medtr4g128820.1	452	Mtr4:53613425-53616040	6.68	51217.8
MtCIPK22	Mtr_Medtr7g072605.1	422	Mtr7:27042615-27044329	8.95	47560
MtCIPK23	Mtr_Medtr2g049790.1	460	Mtr2:22365714-22373554	8.85	51572.5
MtCIPK24	Mtr_Medtr4g114670.1	446	Mtr4:47183905-47194199	8.97	50856.9
MtCIPK25	Mtr_Medtr2g105010.1	444	Mtr2:45267272-45268878	9.26	50104.1
MtCIPK26	Mtr_Medtr8g024590.1	435	Mtr8:9075528-9079866	9.04	49458.8
MtCIPK27	Mtr_Medtr2g019575.1	319	Mtr2:6415181-6419247	7.62	36529.8
MtCIPK28	Mtr_Medtr2g016350.1	132	Mtr2:4985311-4985709	8.69	15188.6
MtCIPK29	Mtr_Medtr4g029020.1	465	Mtr4:9994106-9995503	8.93	52494.6
