# Supplementary material for: Evolution of the CBL and CIPK gene families in Medicago: genome-wide characterization, pervasive duplication, and expression pattern under salt and drought stress
Source: BMC Plant Biol. 2022 Nov 3;22:512. doi: 10.1186/s12870-022-03884-3 (PMC9632064; doi:10.1186/s12870-022-03884-3)
Supplement: Supplementary file 6 — Additional file 6: Table S4. CIPK protein sequences used to build phylogenetic tree. [file 12870_2022_3884_MOESM6_ESM.xlsx]

## Sheet: Sheet1
Additional file 6: Table S4. CIPK protein sequences used to build phylogenetic tree.
AtCIPK01	MVRRQEEEKKAEKGMRLGKYELGRTLGEGNFGKVKFAKDTVSGHSFAVKIIDKSRIADLNFSLQIKREIRTLKMLKHPHIVRLHEVLASKTKINMVMELVTGGELFDRIVSNGKLTETDGRKMFQQLIDGISYCHSKGVFHRDLKLENVLLDAKGHIKITDFGLSALPQHFRDDGLLHTTCGSPNYVAPEVLANRGYDGAASDIWSCGVILYVILTGCLPFDDRNLAVLYQKICKGDPPIPRWLSPGARTMIKRMLDPNPVTRITVVGIKASEWFKLEYIPSIPDDDDEEEVDTDDDAFSIQELGSEEGKGSDSPTIINAFQLIGMSSFLDLSGFFEQENVSERRIRFTSNSSAKDLLEKIETAVTEMGFSVQKKHAKLRVKQEERNQKGQVGLSVTAE…
AtCIPK02	MENKPSVLTERYEVGRLLGQGTFAKVYFGRSNHTNESVAIKMIDKDKVMRVGLSQQIKREISVMRIAKHPNVVELYEVMATKSRIYFVIEYCKGGELFNKVAKGKLKEDVAWKYFYQLISAVDFCHSRGVYHRDIKPENLLLDDNDNLKVSDFGLSALADCKRQDGLLHTTCGTPAYVAPEVINRKGYEGTKADIWSCGVVLFVLLAGYLPFHDTNLMEMYRKIGKADFKCPSWFAPEVKRLLCKMLDPNHETRITIAKIKESSWFRKGLHLKQKKMEKMEKQQVREATNPMEAGGSGQNENGENHEPPRLATLNAFDIIALSTGFGLAGLFGDVYDKRESRFASQKPASEIISKLVEVAKCLKLKIRKQGAGLFKLERVKEGKNGILTMDAEIFQVTP…
AtCIPK03	MLIPNKKLREMNRRQQVKRRVGKYEVGRTIGEGTFAKVKFARNSETGEPVALKILDKEKVLKHKMAEQIRREIATMKLIKHPNVVQLYEVMASKTKIFIILEYVTGGELFDKIVNDGRMKEDEARRYFQQLIHAVDYCHSRGVYHRDLKPENLLLDSYGNLKISDFGLSALSQQVRDDGLLHTSCGTPNYVAPEVLNDRGYDGATADMWSCGVVLYVLLAGYLPFDDSNLMNLYKKISSGEFNCPPWLSLGAMKLITRILDPNPMTRVTPQEVFEDEWFKKDYKPPVFEERDDSNMDDIDAVFKDSEEHLVTEKREEQPAAINAFEIISMSRGLNLENLFDPEQEFKRETRITLRGGANEIIEKIEEAAKPLGFDVQKKNYKMRLENVKAGRKGNLNVA…
AtCIPK04	MESPYPKSPEKITGTVLLGKYELGRRLGSGSFAKVHVARSISTGELVAIKIIDKQKTIDSGMEPRIIREIEAMRRLHNHPNVLKIHEVMATKSKIYLVVEYAAGGELFTKLIRFGRLNESAARRYFQQLASALSFCHRDGIAHRDVKPQNLLLDKQGNLKVSDFGLSALPEHRSNNGLLHTACGTPAYTAPEVIAQRGYDGAKADAWSCGVFLFVLLAGYVPFDDANIVAMYRKIHKRDYRFPSWISKPARSIIYKLLDPNPETRMSIEAVMGTVWFQKSLEISEFQSSVFELDRFLEKEAKSSNAITAFDLISLSSGLDLSGLFERRKRKEKRFTARVSAERVVEKAGMIGEKLGFRVEKKEETKVVGLGKGRTAVVVEVVEFAEGLVVADVKVVVEG…
AtCIPK05	MEEERRVLFGKYEMGRLLGKGTFAKVYYGKEIIGGECVAIKVINKDQVMKRPGMMEQIKREISIMKLVRHPNIVELKEVMATKTKIFFVMEFVKGGELFCKISKGKLHEDAARRYFQQLISAVDYCHSRGVSHRDLKPENLLLDENGDLKISDFGLSALPEQILQDGLLHTQCGTPAYVAPEVLKKKGYDGAKADIWSCGVVLYVLLAGCLPFQDENLMNMYRKIFRADFEFPPWFSPEARRLISKLLVVDPDRRISIPAIMRTPWLRKNFTPPLAFKIDEPICSQSSKNNEEEEEDGDCENQTEPISPKFFNAFEFISSMSSGFDLSSLFESKRKVQSVFTSRSSATEVMEKIETVTKEMNMKVKRTKDFKVKMEGKTEGRKGRLSMTAEVFEVAPEI…
AtCIPK06	MVGAKPVENGSDGGSSTGLLHGRYELGRLLGHGTFAKVYHARNIQTGKSVAMKVVGKEKVVKVGMVDQIKREISVMRMVKHPNIVELHEVMASKSKIYFAMELVRGGELFAKVAKGRLREDVARVYFQQLISAVDFCHSRGVYHRDLKPENLLLDEEGNLKVTDFGLSAFTEHLKQDGLLHTTCGTPAYVAPEVILKKGYDGAKADLWSCGVILFVLLAGYLPFQDDNLVNMYRKIYRGDFKCPGWLSSDARRLVTKLLDPNPNTRITIEKVMDSPWFKKQATRSRNEPVAATITTTEEDVDFLVHKSKEETETLNAFHIIALSEGFDLSPLFEEKKKEEKREMRFATSRPASSVISSLEEAARVGNKFDVRKSESRVRIEGKQNGRKGKLAVEAEIFA…
AtCIPK07	MESLPQPQNQSSPATTPAKILLGKYELGRRLGSGSFAKVHLARSIESDELVAVKIIEKKKTIESGMEPRIIREIDAMRRLRHHPNILKIHEVMATKSKIYLVMELASGGELFSKVLRRGRLPESTARRYFQQLASALRFSHQDGVAHRDVKPQNLLLDEQGNLKVSDFGLSALPEHLQNGLLHTACGTPAYTAPEVISRRGYDGAKADAWSCGVILFVLLVGDVPFDDSNIAAMYRKIHRRDYRFPSWISKQAKSIIYQMLDPNPVTRMSIETVMKTNWFKKSLETSEFHRNVFDSEVEMKSSVNSITAFDLISLSSGLDLSGLFEAKKKKERRFTAKVSGVEVEEKAKMIGEKLGYVVKKKMMKKEGEVKVVGLGRGRTVIVVEAVELTVDVVVVEVK…
AtCIPK08	MVVRKVGKYELGRTIGEGTFAKVKFAQNTETGESVAMKIVDRSTIIKRKMVDQIKREISIMKLVRHPCVVRLYEVLASRTKIYIILEYITGGELFDKIVRNGRLSESEARKYFHQLIDGVDYCHSKGVYHRDLKPENLLLDSQGNLKISDFGLSALPEQGVTILKTTCGTPNYVAPEVLSHKGYNGAVADIWSCGVILYVLMAGYLPFDEMDLPTLYSKIDKAEFSCPSYFALGAKSLINRILDPNPETRITIAEIRKDEWFLKDYTPVQLIDYEHVNLDDVYAAFDDPEEQTYAQDGTRDTGPLTLNAFDLIILSQGLNLATLFDRGKDSMKHQTRFISHKPANVVLSSMEVVSQSMGFKTHIRNYKMRVEGLSANKTSHFSVILEVFKVAPSILMVD…
AtCIPK09	MSGSRRKATPASRTRVGNYEMGRTLGEGSFAKVKYAKNTVTGDQAAIKILDREKVFRHKMVEQLKREISTMKLIKHPNVVEIIEVMASKTKIYIVLELVNGGELFDKIAQQGRLKEDEARRYFQQLINAVDYCHSRGVYHRDLKPENLILDANGVLKVSDFGLSAFSRQVREDGLLHTACGTPNYVAPEVLSDKGYDGAAADVWSCGVILFVLMAGYLPFDEPNLMTLYKRICKAEFSCPPWFSQGAKRVIKRILEPNPITRISIAELLEDEWFKKGYKPPSFDQDDEDITIDDVDAAFSNSKECLVTEKKEKPVSMNAFELISSSSEFSLENLFEKQAQLVKKETRFTSQRSASEIMSKMEETAKPLGFNVRKDNYKIKMKGDKSGRKGQLSVATEVF…
AtCIPK10	MENKPSVLTDKYDVGRLLGQGTFAKVYYGRSILTNQSVAIKMIDKEKVMKVGLIEQIKREISVMRIARHPNVVELYEVMATKTRIYFVMEYCKGGELFNKVAKGKLRDDVAWKYFYQLINAVDFCHSREVYHRDIKPENLLLDDNENLKVSDFGLSALADCKRQDGLLHTTCGTPAYVAPEVINRKGYDGTKADIWSCGVVLFVLLAGYLPFHDSNLMEMYRKIGKADFKAPSWFAPEVRRLLCKMLDPNPETRITIARIRESSWFRKGLHMKQKKMEKRVKEINSVEAGTAGTNENGAGPSENGAGPSENGDRVTEENHTDEPTNLNAFDLIALSAGFDLAGLFGDDNKRESRFTSQKPASVIISKLEEVAQRLKLSIRKREAGLFKLERLKEGRKGI…
AtCIPK11	MPEIEIAAGSGDNNDALFGKYELGKLLGCGAFAKVFHARDRRTGQSVAVKILNKKKLLTNPALANNIKREISIMRRLSHPNIVKLHEVMATKSKIFFAMEFVKGGELFNKISKHGRLSEDLSRRYFQQLISAVGYCHARGVYHRDLKPENLLIDENGNLKVSDFGLSALTDQIRPDGLLHTLCGTPAYVAPEILSKKGYEGAKVDVWSCGIVLFVLVAGYLPFNDPNVMNMYKKIYKGEYRFPRWMSPDLKRFVSRLLDINPETRITIDEILKDPWFVRGGFKQIKFHDDEIEDQKVESSLEAVKSLNAFDLISYSSGLDLSGLFAGCSNSSGESERFLSEKSPEMLAEEVEGFAREENLRMKKKKEEEYGFEMEGQNGKFGIGICISRLNDLLVVVEA…
AtCIPK12	MAEKITRETSLPKERSSPQALILGRYEMGKLLGHGTFAKVYLARNVKTNESVAIKVIDKEKVLKGGLIAHIKREISILRRVRHPNIVQLFEVMATKAKIYFVMEYVRGGELFNKVAKGRLKEEVARKYFQQLISAVTFCHARGVYHRDLKPENLLLDENGNLKVSDFGLSAVSDQIRQDGLFHTFCGTPAYVAPEVLARKGYDAAKVDIWSCGVILFVLMAGYLPFHDRNVMAMYKKIYRGEFRCPRWFSTELTRLLSKLLETNPEKRFTFPEIMENSWFKKGFKHIKFYVEDDKLCNVVDDDELESDSVESDRDSAASESEIEYLEPRRRVGGLPRPASLNAFDIISFSQGFDLSGLFDDDGEGSRFVSGAPVSKIISKLEEIAKVVSFTVRKKDCRV…
AtCIPK13	MAQVLSTPLAIPGPTPIQFMAGLLARIVTKNTNKETSTPESPRSPRTPQGSILMDKYEIGKLLGHGSFAKVYLARNIHSGEDVAIKVIDKEKIVKSGLAGHIKREISILRRVRHPYIVHLLEVMATKTKIYIVMEYVRGGELYNTVARGRLREGTARRYFQQLISSVAFCHSRGVYHRDLKLENLLLDDKGNVKVSDFGLSVVSEQLKQEGICQTFCGTPAYLAPEVLTRKGYEGAKADIWSCGVILFVLMAGYLPFDDKNILVMYTKIYKGQFKCPKWFSPELARLVTRMLDTNPDTRITIPEIMKHRWFKKGFKHVKFYIENDKLCREDDDNDDDDSSSLSSGRSSTASEGDAEFDIKRVDSMPRPASLNAFDILSFSDLSGLFEEGGQGARFVSAA…
AtCIPK14	MVDSDPVEFPPENRRGQLFGKYEVGKLVGCGAFAKVYHGRSTATGQSVAIKVVSKQRLQKGGLNGNIQREIAIMHRLRHPSIVRLFEVLATKSKIFFVMEFAKGGELFAKVSKGRFCEDLSRRYFQQLISAVGYCHSRGIFHRDLKPENLLLDEKLDLKISDFGLSALTDQIRPDGLLHTLCGTPAYVAPEVLAKKGYDGAKIDIWSCGIILFVLNAGYLPFNDHNLMVMYRKIYKGEFRIPKWTSPDLRRLLTRLLDTNPQTRITIEEIIHDPWFKQGYDDRMSKFHLEDSDMKLPADETDSEMGARRMNAFDIISGSPGFNLSGLFGDARKYDRVERFVSAWTAERVVERLEEIVSAENLTVAKKETWGMKIEGQKGNFAMVVEINQLTDELVMIEV…
AtCIPK15	MEKKGSVLMLRYEVGKFLGQGTFAKVYHARHLKTGDSVAIKVIDKERILKVGMTEQIKREISAMRLLRHPNIVELHEVMATKSKIYFVMEHVKGGELFNKVSTGKLREDVARKYFQQLVRAVDFCHSRGVCHRDLKPENLLLDEHGNLKISDFGLSALSDSRRQDGLLHTTCGTPAYVAPEVISRNGYDGFKADVWSCGVILFVLLAGYLPFRDSNLMELYKKIGKAEVKFPNWLAPGAKRLLKRILDPNPNTRVSTEKIMKSSWFRKGLQEEVKESVEEETEVDAEAEGNASAEKEKKRCINLNAFEIISLSTGFDLSGLFEKGEEKEEMRFTSNREASEITEKLVEIGKDLKMKVRKKEHEWRVKMSAEATVVEAEVFEIAPSYHMVVLKKSGGDTA…
AtCIPK16	MEESNRSSTVLFDKYNIGRLLGTGNFAKVYHGTEISTGDDVAIKVIKKDHVFKRRGMMEQIEREIAVMRLLRHPNVVELREVMATKKKIFFVMEYVNGGELFEMIDRDGKLPEDLARKYFQQLISAVDFCHSRGVFHRDIKPENLLLDGEGDLKVTDFGLSALMMPEGLGGRRGSSDDLLHTRCGTPAYVAPEVLRNKGYDGAMADIWSCGIVLYALLAGFLPFIDENVMTLYTKIFKAECEFPPWFSLESKELLSRLLVPDPEQRISMSEIKMIPWFRKNFTPSVAFSIDETIPSPPEPPTKKKKKDLNEKEDDGASPRSFNAFQFITSMSSGFDLSNLFEIKRKPKRMFTSKFPAKSVKERLETAAREMDMRVKHVKDCKMKLQRRTEGRKGRLSVT…
AtCIPK17	MVIKGMRVGKYELGRTLGEGNSAKVKFAIDTLTGESFAIKIIEKSCITRLNVSFQIKREIRTLKVLKHPNIVRLHEVLASKTKIYMVLECVTGGDLFDRIVSKGKLSETQGRKMFQQLIDGVSYCHNKGVFHRDLKLENVLLDAKGHIKITDFGLSALSQHYREDGLLHTTCGSPNYVAPEVLANEGYDGAASDIWSCGVILYVILTGCLPFDDANLAVICRKIFKGDPPIPRWISLGAKTMIKRMLDPNPVTRVTIAGIKAHDWFKHDYTPSNYDDDDDVYLIQEDVFMMKEYEEEKSPDSPTIINAFQLIGMSSFLDLSGFFETEKLSERQIRFTSNSLAKDLLENIETIFTEMGFCLQKKHAKLKAIKEESTQKRQCGLSVTAEVFEISPSLNVVE…
AtCIPK18	MAQALAQPPLVVTTVVPDPPPPPPPPHPKPYALRYMADLLGRIGIMDTDKDGNISPQSPRSPRSPRNNILMGKYELGKLLGHGTFAKVYLAQNIKSGDKVAIKVIDKEKIMKSGLVAHIKREISILRRVRHPYIVHLFEVMATKSKIYFVMEYVGGGELFNTVAKGRLPEETARRYFQQLISSVSFCHGRGVYHRDLKPENLLLDNKGNLKVSDFGLSAVAEQLRQDGLCHTFCGTPAYIAPEVLTRKGYDAAKADVWSCGVILFVLMAGHIPFYDKNIMVMYKKIYKGEFRCPRWFSSDLVRLLTRLLDTNPDTRITIPEIMKNRWFKKGFKHVKFYIEDDKLCREDEDEEEEASSSGRSSTVSESDAEFDVKRMGIGSMPRPSSLNAFDIISFSSGF…
AtCIPK19	MADLLRKVKSIKKKQDQSNHQALILGKYEMGRLLGHGTFAKVYLARNAQSGESVAIKVIDKEKVLKSGLIAHIKREISILRRVRHPNIVQLFEVMATKSKIYFVMEYVKGGELFNKVAKGRLKEEMARKYFQQLISAVSFCHFRGVYHRDLKPENLLLDENGNLKVSDFGLSAVSDQIRQDGLFHTFCGTPAYVAPEVLARKGYDGAKVDIWSCGVILFVLMAGFLPFHDRNVMAMYKKIYRGDFRCPRWFPVEINRLLIRMLETKPERRFTMPDIMETSWFKKGFKHIKFYVEDDHQLCNVADDDEIESIESVSGRSSTVSEPEDFESFDGRRRGGSMPRPASLNAFDLISFSPGFDLSGLFEDDGEGSRFVSGAPVGQIISKLEEIARIVSFTVRKK…
AtCIPK20	MDKNGIVLMRKYELGRLLGQGTFAKVYHARNIKTGESVAIKVIDKQKVAKVGLIDQIKREISVMRLVRHPHVVFLHEVMASKTKIYFAMEYVKGGELFDKVSKGKLKENIARKYFQQLIGAIDYCHSRGVYHRDLKPENLLLDENGDLKISDFGLSALRESKQQDGLLHTTCGTPAYVAPEVIGKKGYDGAKADVWSCGVVLYVLLAGFLPFHEQNLVEMYRKITKGEFKCPNWFPPEVKKLLSRILDPNPNSRIKIEKIMENSWFQKGFKKIETPKSPESHQIDSLISDVHAAFSVKPMSYNAFDLISSLSQGFDLSGLFEKEERSESKFTTKKDAKEIVSKFEEIATSSERFNLTKSDVGVKMEDKREGRKGHLAIDVEIFEVTNSFHMVEFKKSGG…
AtCIPK21	MGLFGTKKIGKYEIGRTIGEGNFAKVKLGYDTTNGTYVAVKIIDKALVIQKGLESQVKREIRTMKLLNHPNIVQIHEVIGTKTKICIVMEYVSGGQLSDRLGRQKMKESDARKLFQQLIDAVDYCHNRGVYHRDLKPQNLLLDSKGNLKVSDFGLSAVPKSGDMLSTACGSPCYIAPELIMNKGYSGAAVDVWSCGVILFELLAGYPPFDDHTLPVLYKKILRADYTFPPGFTGEQKRLIFNILDPNPLSRITLAEIIIKDSWFKIGYTPVYHQLSDSIKDNVAEINAATASSNFINAFQIIAMSSDLDLSGLFEENDDKRYKTRIGSKNTAQETIKKIEAAATYVSLSVERIKHFKVKIQPKEIRSRSSYDLLSAEVIEVTPTNCVIEISKSAGELRL…
AtCIPK22	MSFTIPRLFLFTLFFCSVFFVCLLMAEDSNSSESIIVNVTGDDNKSALFGKYDLGKLLGSGAFAKVYQAEDLQNGGESVAIKVVQKKRLKDGLTAHVKREISVMRRLRHPHIVLLSEVLATKTKIYFVMELAKGGELFSRVTSNRFTESLSRKYFRQLISAVRYCHARGVFHRDLKPENLLLDENRDLKVSDFGLSAMKEQIHPDGMLHTLCGTPAYVAPELLLKKGYDGSKADIWSCGVVLFLLNAGYLPFRDPNIMGLYRKIHKAQYKLPDWTSSDLRKLLRRLLEPNPELRITVEEILKDPWFNHGVDPSEIIGIQADDYDLEENGKILNAFDLISSASSSNLSGLFGNFVTPDHCDQFVSDESTAVIMRKVEEVAKQLNLRIAKKKERAIKLEGP…
AtCIPK23	MASRTTPSRSTPSRSTPSGSSSGGRTRVGKYELGRTLGEGTFAKVKFARNVENGDNVAIKVIDKEKVLKNKMIAQIKREISTMKLIKHPNVIRMFEVMASKTKIYFVLEFVTGGELFDKISSNGRLKEDEARKYFQQLINAVDYCHSRGVYHRDLKPENLLLDANGALKVSDFGLSALPQQVREDGLLHTTCGTPNYVAPEVINNKGYDGAKADLWSCGVILFVLMAGYLPFEDSNLTSLYKKIFKAEFTCPPWFSASAKKLIKRILDPNPATRITFAEVIENEWFKKGYKAPKFENADVSLDDVDAIFDDSGESKNLVVERREEGLKTPVTMNAFELISTSQGLNLGSLFEKQMGLVKRKTRFTSKSSANEIVTKIEAAAAPMGFDVKTNNYKMKLTG…
AtCIPK24	MTKKMRRVGKYEVGRTIGEGTFAKVKFARNTDTGDNVAIKIMAKSTILKNRMVDQIKREISIMKIVRHPNIVRLYEVLASPSKIYIVLEFVTGGELFDRIVHKGRLEESESRKYFQQLVDAVAHCHCKGVYHRDLKPENLLLDTNGNLKVSDFGLSALPQEGVELLRTTCGTPNYVAPEVLSGQGYDGSAADIWSCGVILFVILAGYLPFSETDLPGLYRKINAAEFSCPPWFSAEVKFLIHRILDPNPKTRIQIQGIKKDPWFRLNYVPIRAREEEEVNLDDIRAVFDGIEGSYVAENVERNDEGPLMMNAFEMITLSQGLNLSALFDRRQDFVKRQTRFVSRREPSEIIANIEAVANSMGFKSHTRNFKTRLEGLSSIKAGQLAVVIEIYEVAPSLF…
AtCIPK25	MGSKLKLYPLLNHSSVFHPDSRYQSAPTMEEEQQQLRVLFAKYEMGRLLGKGTFGKVYYGKEITTGESVAIKIINKDQVKREGMMEQIKREISIMRLVRHPNIVELKEVMATKTKIFFIMEYVKGGELFSKIVKGKLKEDSARKYFQQLISAVDFCHSRGVSHRDLKPENLLVDENGDLKVSDFGLSALPEQILQDGLLHTQCGTPAYVAPEVLRKKGYDGAKGDIWSCGIILYVLLAGFLPFQDENLMKMYRKIFKSEFEYPPWFSPESKRLISKLLVVDPNKRISIPAIMRTPWFRKNINSPIEFKIDELEIQNVEDETPTTTATTATTTTTPVSPKFFNAFEFISSMSSGFDLSSLFESKRKLRSMFTSRWSASEIMGKLEGIGKEMNMKVKRTKD…
AtCIPK26	MNRPKVQRRVGKYEVGKTLGQGTFAKVRCAVNTETGERVALKILDKEKVLKHKMAEQIRREICTMKLINHPNVVRLYEVLASKTKIYIVLEFGTGGELFDKIVHDGRLKEENARKYFQQLINAVDYCHSRGVYHRDLKPENLLLDAQGNLKVSDFGLSALSRQVRGDGLLHTACGTPNYAAPEVLNDQGYDGATADLWSCGVILFVLLAGYLPFEDSNLMTLYKKIIAGEYHCPPWLSPGAKNLIVRILDPNPMTRITIPEVLGDAWFKKNYKPAVFEEKEEANLDDVDAVFKDSEEHHVTEKKEEQPTSMNAFELISMSRALDLGNLFEEEEGFKRETRFAAKGAANDLVQKIEEASKPLGFDIQKKNYKMRLENVTAGRKGNLRVATEIFQVSPSLH…
CaCIPK01	MVIIDQGRNKEEKGMRLGKYELGKTLGEGNFGKVKLARNTDSGQFYAAKILEKNKIINLNNTDQIKREISTLKLLKHPNVVRLYEVLASKTKIYMVLEYVNGGELFDKISSKGKLTEAHGRKMFQQLIDGVSYCHNKGVFHRDLKLENVLLDAKGNIKITDFNLSALPQHCGADGLLHTTCGSPNYVAPEILANRGYDGAKSDIWSCGIILYVILTGYLPFDDRNLAVLYQKIFKGDVQIPRWLSPGAQNIIKRILDPNPKSRITMSMIKEDKWFKEGYNPVNRDDEEEDVSNEDEAFSIQEVPLETEQGSPGSPTLINAFQLIGMSSCLDLSGFFEKEDVSERKIRFTSNHSPKDLIEKIEDIVTEMGFRVQKKNGKLKVIQDNKAHKSLGSLSVHAE…
CaCIPK02	MESKPNILMERYELGRLLGQGTFGKVYYARSAVTNQSVAIKAIDKDKVMRTGQGDRIKREISVMKLARHPNIIQLFEVMATKSKIFFVIEYAKGGELFNKVAKGKLKEEVAHKYFKQLINAVDFCHSRGVYHRDIKPENILLDENGNLKVSDFGLSALVESKQQDIMLHTPCGTPAYVAPEVIKRKGYDGAKADIWSCGIVLFVLLAGYLPFHDSNLIEMYKKISKAELKCPSWFQPEVCKLLGDILDPNPDTRISIAKIKEHNWFKNVPNARNKKPQVENNTVSSSGTIVSDQNNENDGLEAEAKEDSVVPISINAFDIISLSSGFDLSRFFKDNVEKRETRFSSKLPASVIISKMEDIAKQLRMKIKKKAAGLLKLEGFSEGRKGVLSIDTEIFEVT…
CaCIPK03	MSQPKIKRRVGIYEVGRTIGEGTFAKVKFARNSETNEAVALKILDKEKVLKHKMAEQIKREIATMKLIKHPNVVQLYEVMGSRTKIYIVLEFVTGGELFDKIVNHGRMSESEARRYFQQLINVVDYCHSRGVYHRDLKPENLLLDDKGNLKVSDFGLSALSQQVRDDGLLHTTCGTPNYVAPEVLNDRGYDGATADLWSCGVILFVLVAGYLPFDDPNLMELYKKISAAEFTCPPWLSFSARKLIARILDPNPMTRISMAEILDDEWFKKDYKPPVFEENGETNLDDVEAVFKDSEEHHVTEKKEEQPTSMNAFELISMSRGLNLENLFDIEQGFKRETRFTSKSPADEIINKIEEAAKPLGFDVQKKNYKMRLANMKAGRKGNLNVATEVFQVAPSLH…
CaCIPK04	MERRQQSPPPTPPPTPPSRVILGKYQITKFLGRGNFAKVYQARSLQDGSTVAVKVIDKSKTVDASMEPRIVREIDAMRRLQNHPNILKIHEVLATKTKIYLIVDLAGGGELFYKLSRRGKFSESLARRYFQQLVSALCFCHKNGVAHRDLKPQNLLLDADGNLKVSDFGLSALPEQLKNGLLHTACGTPAYTAPEILGRIGYDGSKADAWSCGVILYVLLAGHLPFDDSNIPAMCKRITRRDYQFPEWISKPARYLIYQLLDPNPKTRIRLENVFGNTWFKRSLKEEPEEKVFEFDLYNKYCCDKKLEFGMNAFEIISMSPGLDLSRLFETTSFKREKRFSSREEIVVVEEKVKEIGVKLGFRVEIGKNGAIGLGKGKVTIVVKVFKIVDDLLLIVIKL…
CaCIPK05	MGKVLGQGNFAKVYHCRNLSTNESVAIKVIKKEKLKKERLVKQIKREVSVMRLVHHPHVVELKEVMATKRKIFLVMEYVKGGELFTKVEKGKLKEDVARKYFQQLISAVDFCHSRGVTHRDLKPENLLLDENEDLKVSDFGLSALPEQRQEDGMLLTPCGTPAYVAPEVLKKKGYDGSKADLWSCGVILYALLCGYLPFQGENVMRIYRKAFRGEYQFPEWISPQAKTLISNLLIVDPKKRYSIFDIMNDPWFQIGFVRPIGFSTNESSIEDNDTNFDFMEDLDVPELIMTKPSRPFYNAFEIISSLSHGFDLRNLFETRKRLPSTFISKFSASSVLMKLEEMAKKLNFRITGKNEFVVRMEGATEGRKGKVAMMVEVFEVAPEIAVVEFFKCGGDTME…
CaCIPK06	MSEKEKDSNSNSNSHSGLLDGKYELGRVLGHGTFAKVYHAKNLNTGKSVAMKVVGKEKVIKVGMMEQIKREISVMKMVKHPNIVQLHEVMASKSKIYIAMELVRGGELFNKVVKGRLKEDLARVYFQQLISAVDFCHSRGVYHRDLKPENLLLDEEGNLKVSDFGLCTFSEHLRQDGLLHTTCGTPAYVSPEVIAKKGYDGAKADIWSCGVILYVLLAGFLPFQDDNLVAMYKKIYRGDFKCPPWFSLEARRLITKLLDPNPNTRITISKIMESSWFKKPVPKNMAIRRKEKEEEEEKGFHLECENDKFKQQPTTMNAFHIISLSEGFDLSPLFEEKKREEREEMRFATAGTPSRVISKLEQVAKAVKFDVKSSDMKVRLQGQERGRKGKLAIAADIYA…
CaCIPK07	MEPTLQRSQSHPTILGKYQLTRLLGRGSFAKVYQARSLLDGVTVAVKIIDKSKTVDAAMEPRIIREIDAMRRLHNHPNILRIHEVMATKTKIHLVVEFAAGGELFSALSRRGRLSESTARRYFQQLVSALRFCHRNGAAHRDLKPQNLLLDADGNLKVSDFGLSALPEHLKNGLLHTACGTPAYTAPEILRRSGGYDGSKADAWSCGLILYVLLAGYLPFDDLNIPAMYKKISRRDYRFPDWISKRARFVIYRLLDPNPETRMSLEALFGNEWFKKSLKDEAEKSVFGFDYGKEGKDLGLNAFHIISMSSGLDLSGLFETTSLEGGKNNTDRREKRFICSTKMEVVEEKVKEVGRVLGFKVEVGKNSAIGLVKGKVVLVVEVFEIMPSQLVLVSVNVVE…
CaCIPK08	MVLRKVGKYEIGRTIGEGTFAKVKFAQNTETGESVAMKVLDRSTIIKHKMADQIKREISIMKLVRHPYVVRLHEVLASRTKIYIILEFITGGELFDKIVHHGRLNEAESRKYFQQLIDGVDYCHSKGVYHRDLKPENLLLDSLGNMKISDFGLSALPEQGVTMLRTTCGTPNYVAPEVLSHKGYNGAPADVWSCGVILYVLMAGYLPFDELDLTTLYNINDTCICLEIDKAEFSCPAWFPVGAKSLIQRILDPNPENRITIEQIRNDEWFKKSYVPAHLLEYEDVNLDDINAAFDSAEDQSDNPQSEIEDTGPLILNAFDMIMLSQGLNLASIFDRGQDSMKYQTRFVTQKPAKVVLSSMEVVAQSMGFKTHIRNYKMRIEGISANKKSHFSVILEVFE…
CaCIPK09	MMDQLKREISAMKMINHPNVIKIFEVMASKTKIYIVLELVNGGELFDQIATNGRLKEDEARSYFQQLIKAVDYCHSRGVYHRDLKPENLLLDTNGVLKVSDFGLSTYSQQEDELLRTACGTPNYVAPEVINDRGYVGSASDIWSCGVILFVLMAGYLPFDEPNTIALYRKIGMADFTCPSWFSPEAKKLLKSILNPNPLTRIKIPELLEDEWFKKGYKPASFTEGNDVNVDDVAAAFNDSKENLVKETKEKPVSMNAFELISRSQSFNLDNLFEKQKGVVKRETHFTSQRPANEIMSKIEEAAKPLGFNVHKRDYKMKLQGDKSGRKGHLSVATEVFEVAPSLHMVELRKTGGDTLEFHKAC
CaCIPK10	MEKTTKVLMKRYELGRLLGQGTFGKVYYGKSKITNQSVAIKMIDKDKVIRNEQADNIIREISIMRLIKHPNVIQLFEVMASKGKIYFVIEYAKGGELFEKVAKGKLKEEVAHKYFKQLVSAVDFCHSRGVYHRDIKPENILLDENENLKVSDFGLSAFAESKRQDGLLHTTCGTPAYVAPEVIKRKGYDGAKADIWSCGVVLFVLLAGYVPFNDTNLMEMYKKVSKGDFKCPNWFPKNVKKLMCKMLDPNPDTRISIDKIKRCSWFKYGANGRQKKDEGENKTTLSCVTTNPSDQRDETRSDDLEVEAKEEPVVPVSINAFDIISLSSGFNLCGIFEDSFKKREAKFTSRQPASVIISRLEEIAKRLKLKIKKRAAGLLKLERVDEGRKGNLAIDAEIF…
CaCIPK11	MPETEQTPQAAETTTALFGKYEVGKLLGCGAFAKVYHARNTANGQSVAVKVINKKKVTATGLAGNVKREISIMSRLRHPHIVKLHEVLATKTKIYFIMEFAKGGELFAKIANKGRFSEDLSRRYFQQLISAVGFCHSRGVFHRDLKPENLLLDDKGNLKVSDFGLSAMKEQVRVDGMLHTLCGTPAYVAPEILAKRGYDGTKVDIWSCGVILFVLVAGYLPYNDPNLMVLYRKIYSGEFKCPRWFSPDLRRLLSRLMDTNPETRITVDEILRDSWFRKGYKAVKFYEEGFDFGVKVNGEEEDRTVNLNAFDLISFFSSGLNLTRLFGEGEEGERFMLRELPEKVVEKAEAAAKAEGLIVRKKKEGGVEIEVQNGDLVIGVEVYRLTAELVVVDVKRFGG…
CaCIPK12	MATKTKIYFVMEYVRGGELFNKVAKGRLKEQVARKYFQQLICAVDFCHARGVFHRDLKPENLLLDENGNLKVSDFGLSAVSDQIRQDGLFHTFCGTPAYVAPEVLGRKGYDGAKVDIWSCGVVLFVLMAGYLPFHDGNVMAMYKKIYKGEFRCPRWFSPELTTLLTRLLDIKPKTRISIPEIMENSWFKIGFKHIKFYVEDDVVCNFDDSLDFDDDKIVNIDDNSRVNVGDEETLLASVSESESEDFEVVNRRRNRGSLPRPASLNAFDIISFSQGFDLSGLFEEKGDEARFVSGASVSKIMSKLEEVAQLVRFNVRKKDCKVSLEGSREGVKGPLTIAAEVFELTPSLVVVEVKKKGGDKVEYDRFLNSELKPALHSLIVEESGGSSCQTTAAEALQQ…
CaCIPK13	MADVLSQKAKTPSKKETSSLLLGRFEIGKLLGHGTFAKVYYARNIKTGEGVAIKVIDKEKILKGGLVAHIKREISILRRVRHPNIVQLFEVMATKTKIYFVMEYVRGGELFNKVAKGRLKEEVARKYFQQLISAVGFCHARGVYHRDLKPENLLLDENGNLKVSDFGLSAVSDQIRQDGLFHTFCGTPAYVAPEVLARKGYDGAKVDLWSCGVVLFVLMAGYLPFHDQNVMAMYKKIYKGEFRCPRWFSPDLSKLLIKLLDTKPETRIAIPEIMENRWFKKGFKQIKFYVEDDRLCSVDDNNNFIDNEDDTASIASFSDYSVSESDSEFETRRRNAPLPRPASLNAFDIISFSPGFDLSGLFEEKGDENRFVTAAPVSKIINKLEEIAQLVSFSVRKKD…
CaCIPK14	MPEIEQATAAEVTALFGKYELGRVVGCGAFAKVYYARNTQTGQSVAVKIINKKKLSGTGLAGNVKREISIMSRLHHPHIVCLHEVLATKTKIYFIMDFVRGGELFAKIAKGRFSEDLSRKYFHQLISAVGYCHSRGVFHRDLKPENLLLDENGNLKVSDFGLSAVRDQIRPDGLLHTLCGTPAYVAPEILGKRGYDGAKVDVWSCGVVLFVLAAGYLPFNDQNLMVMYRKIYKGEFRCPRWMSPDLRRFLSKLLDTNPETRITVDGMTRDPWFKKGYKEIKFHEEDYGSGSGSGVGFGCKGDGSEVLDLNAFDIISYSSGLDLSGLFGEFDGVERFVLRESPERILEVAEEVGTAEGMALRWKKECGVELEGLNGNFGIEIEVYRLTAEMAMVEVRRRG…
CaCIPK15	MPIMEKNGNVLMNKYEFGKLLGQGNFAKVYHARNLITDDIVAIKVIEKAKVRKIGMELQTKREISIMRLIKHPNVLRLYEVLATKKKIYFIIEYAKGGELFAKIAKGRLSEDTARKYFQQLMSALEFCHRKGVYHRDLKPENLLLDEHGDLKVADFGLSALVESHSRNNMLQTVCGTPAYVAPEVVRRRGYNGAKADVWSCGVILYALLTGHLPFYDMNLMSLYKKIGRGEYECPGWFPVELRRLLARILDPNPFTRISTAKISENTWFRRGLDTKSFQVKREVTNVAAVVDSDNAVTGLYENGSDSVEANQEALVLQPTYLNAFHILSLSAGLDLSVLFPSTDEREDIKFTSMSSAASIISAIEDIAHILRMKVIKKNGGLIKLERSKEHHKAPLVIT…
CaCIPK16	MEELKANILFGKYEMGRVLGKGTFAKVYYGKEIETGEGVAIKVIDKNKVKKEGMMEQIKREISVMRLVKHPNIVNLKEVMATKTKILFVMEYIRGGELFAKVEKGKLKEETARKYFQQLISAVEFCHSRGVAHRDLKPENLLLDEHGDLKISDFGLSALPEQLRQDGLLHTQCGTPAYVAPEVVRKRGYNGFKADTWSCGVILYALLAGFLPFQHENLITMYNKVFKEEYRFPPWFSPESKRLISKILVADPERRITISSIINDTWFKKGLSTINSNDDLESEMVMINSSPKFFNAFEFISSMSSGFDLSGLFEEKKKRGSVFTSKCSVSEIVSKIESAAKSLRFKVGKVKEFKLKLQGMMEGRKGKLAVTAEIYEVAPELAVVEFSKCSGDTFEYVKF…
CaCIPK17	MVILNLGRKQNKMNLQKEGVRLGKYELGRTLGEGNFGKVKFAKNTDSQQPFAIKIIDKNKIIDLNITSQIKREISALKLLRHPNVVKLYEVLASKTKIYMVLEYVTGEELFHKIADGLLHTTCGSPNYVAPEILANRGYNGASSDVWSCGVILYVVLTRCLPFDDRNLAVLYQKVLKGDVHIPKWLSHGAQNIIKRILDPNPETRITMTGIKEDPWFKEGYIPADPEEEEEEEDVYVDDEAFSVHALPYEEEKRSPGSPIRINAFQLIGMSSCLDLSGFFEKEDVSERKIRFATNISAKDLMEKIEYTVTEMEFRVQKKNGKMKVIRENKSIKLLAASQ
CaCIPK19	MLQKGSVLMQRYELGRLLGQGTFAKVYHARNLISGMSVAIKVVDKEKILKVGMIDQIKREISVMRLVRHPNVVELYEVMASKTKIFIVMEYAKGGELFNKIAKGKLKVDVARRYFQQLVSAVDFCHSRGVYHRDLKPENLLLDENENLKISDFGLSTFVESNCKDGLLHTTCGTPAYVSPEVINRKGYDGSKADIWSCGVILFVLLAGYLPFHDQNLMEMYRKISRGEFKFPKWFAPEVRRLLSKILDPYPKTRISMAKIMENSWFKKGLEKPVVIETENNEPASLLHADGVFEVSENGDGSIAETKQQQAKPCNNLNAFDIISFSSGFDLSGLFEDKIQQKEMRFTSNKPASTIISKLEEICKCLCLKVKKKDGGLFKLEGSKEGRKGTLNIDAEIFE…
CaCIPK20	MDKKATILMQKYEIGRMLGQGNFAKVYHARNLKTGQSVAIKVFNKEMIMRVGLKEQVKREISGMRLVRHPNIVELYEVMASKTKIYFAMEYVKGGELFDKVSKGKLREDVARKYFQQLIEAVNHCHKRGVYHRDLKLENLLLDENGDLKVSDFGLSALLESKKKDGLLHTTCGTPAYVAPEVIRKKGYDGDKADIWSCGVVLYVLLAGFLPFNEKNLMEMYKKITKADFKFPQWFRSDVKRLLYRILDPNPRTRISIDKIMQNSWFLKGYNQIEAPKLPPLSPTRGDIWDVHNVFDFDLLSSPSSSSYGTPSPMCVINDDECNMKPYCFNAFDLISLSSGFNLSGLFEKDMNERENARFATKRPPSIVVSKLEEIAQIDGRFKVMKKNGIIRLEGTETG…
CaCIPK21	MVSPKTIGKYKLGRTIGEGAFSKVKLAFNSNNGEKVAIKVIDKHMVMKNNLKHQVQSEIRTMKLLNHPNIVRIHEVLGTKTKIYIVMEYVSGGQLLDKMTYANKLNEREARKLFQQLIDAVDYCHNKGVYHRDLKPENLLLDSKGNLKVSDFGLSALKKPDNVLNTRCGSPCYVAPELLVSKGYDGAASDVWSCGVILFELLAGFLPFDDPNLMSLYHKICRAEYICAPWFSQSQKTLIAKILEPRPGKRITISNIIEDEWFQTDYKPACAYEFDPTVNMDDDSAAFNSIEDHKKQTRRFGSQHTIIETIEKIEAAATHARLSVEKMNNFKIKLHPKQTMTRYSRSYFDLSAKVTEVAPTHCVVEISKSAGDLRMYNEFCESLSSLLKQKSRVSSEGED…
CaCIPK22	MEKQTQTTKDESKRGVVLLGKYEVRRLLGVGASAKVYHATNVENGQSVAVKVVSKKKIISSGFAVNIEREISILRCLHHPNIIDLFEVLATKSKIYFIVEYAAGGELYEEVAGKEKLTEDHARRYFRQLISSVKHCHSRGVYHRDLKLDNLLLDEKDNLKVTDFGLSAVKNQIRSDGMLHTVCGTPSYVAPEILAKKGYDGAKADIWSCGVVLFALTAGYLPFNDYNVTVLYRKIYRGQFRFPKWTSHDLKNLLSRLLDTKPETRITIDEILKDPWFNSGGYRFDRVLVKERELEENRTGFKIKSLNAFDLISFSTGLDMSGMFEEISGSGFMERVVSGEKPERIVERVEEMVKGAKVVVKRMENGDGAKLEGHEGNLLGLVVVYRLTEELAVVEMKLR…
CaCIPK23	MRSSQSSGSLSSVASSGGRTRVGKFELGRTLGEGNFAKVKFARNVESGEHVAIKILDKDKILKHKMIRQIKQEISTMKLIRHPNVIRMHEVTASKTKIFIVMELVTGGELFDKIVRSGRLKEDEGRKYFQELICAVDYCHSRGVCHRDLKPENLLLDSNGRLKVSDFGLSALPQQVREDGLLHTTCGTPNYVAPEVIHNKGYDGAKADLWSCGVILFVLMAGYLPFEETNLMALYKKIFKAEFTCPPWFSSSAKKLIKRILDPNPNTRITIAEVIENEWFKKGYTPPVFEQADVSLDDVNSIFSDSMDSVDIIVERHVERPVAPVTMNAFELISKSQGLNLGNLFEKPMGLVKRETRFTSKCSANEIISKIEETVGPLGFDVKKNNCKLKIQGEKTGRK…
CaCIPK24	MKKVRRKIGKYEVGRTIGEGTFAKVKFAKDSETGKSVAIKVMAKTTILKHKMVDQIKREISIMKIVRHPNIVRLHEVLASQNKIYIILEFVMGGELYDKIVQGKLSENESRRYFQQLIDAVAHCHKKSVYHRDLKPENLLLDAYGNLKVSDFGLSALTKQGDDLLYTTCGTPNYVAPEVLSNQGYDGAAADVWSCGVILYVLMAGYLPFEEVDLPTLFRRINAAEFVCPFWFSAGAKTLIHKILDSNPKTRMKIEEIRKDPWFQKNYSPVKLREDEQVNLNDVQAVFDDIKDQYVSERSEITKGGPLIMNAFEMITLSQGLNLSPLFDRHQDYVKRQTRFVSREPAKVIISSIEAVAESMGLKAHSRSYKMRIERVFSNKVGQFAVVLEVYEVAPSLFM…
CaCIPK25	MDHHRHNKKRNILFNKYEIGKILGQGNFAKVYHGRNINTNENVAIKVIKKEKLKKERLMKQIKREVSVMRLVRHPHIVELKEVMANKAKVFMVVEYVKGGELFAKVTKGKMEEHIARKYFQQLISAVDFCHSRGVTHRDLKPENLLLDENEDLKVSDFGLSALPEQRRSDGMLLTPCGTPAYVAPEVLKKKGYDGSKADIWSCGVILFALLCGYLPFQGENVMRIYSKSFKADYALPEWISPGAKNLISNLLVVDPEKRFSIPDIMKDPWFQIGFMRPIAFSMKESAMDDNIDFSGDDENSDTNEVIVGGIGTKQQQPRPSYNAFEIISSLSHGFDLRNLFETRKRSPSMFISKLSASAVVGKLEMVAKKLNLKVTGKKEFMVKMQGATEGRKGKLGMT…
CaCIPK29	MEQKGSVLMQRYEIGKLLGQGTFAKVYHARNLKNGTSVAIKVIDKVKVLKVGMIDQIKCEISVMRLVRHPHVVELYEVMASKTKIYFVMEYVKGGELFDKVSKGKLKHDDARRYFQQLVSAVDYCHSRGVCHRDLKPENLLLDENGNLKVSDFGLSALAQSKHQDGLLHTTCGTPAYVAPEVINRKGYDGIKADIWSCGVILYVLLAGFLPFRDSNLMEMYRKIGKAEFKFPNWFASDVRRLLSKILDPNPKTRISLAKIMESSWFKKGLEKHIDTNKEYKELPPLDADGVFGACENGDHIELSKPCNNLNAFDIISFSSGFDLSGLFEEKDRKTEVRFTSNKPASIIISKFEEICQSLGLKVKKKGGGLFKFEGSKEGRKGHLGFDAEIFEITPVFHL…
GmCIKP18	MEKRGNVLMEKYEFGKLLGQGNFAKVYHARDVRTGESVAVKVIDKEKVLKIGLVDQTKREISIMRLVKHPNVLQLYEVLATKTKIYFIIEYAKGGELFNKVAKGRLTEDKAKKYFQQLVSAVDFCHSRGVYHRDLKPENLLLDENGVLKVADFGLSALVESHRQKDMLHTICGTPAYVAPEVISRRGYDGAKADVWSCGVILFVLLAGHLPFYDLNLMSLYKKIGKAEYKCPNWFPFEVRRLLAKILDPNPNTRISMAKVMENSWFRKGFKPKSGQVKREAVDVALVVSDQIFGLCENTSAAVVEAEQAVVKPAHFNAFNIISLSAGLDLSGLFAGNVELDDTKFTFMSSASSIMSTMEDIARTLRMEIIKKDGGLLKLERSKEGRKGPLSIDAEIFEV…
GmCIPK01	MVILNLGRKEEQGVRLGKYELGKTLGEGNFGKVKLARDTHSGKLFAVKILDKSKIIDLNNIDQQIKREISTLKLLKHPNVVRLYEVLASKTKIYMVLEYVNGGELFDKIASKGKLKEAEGRKIFQQLIDCVSFCHNKGVFHRDLKLENVLVDAKGNIKITDFNLSALPQHFREDGLLHTTCGSPNYVAPEILANKGYDGATSDIWSCGVILYVILTGYLPFDDRNLAVLYQKIFKGEVQIPRWLSPGSQNIIKRMLDANPKTRITMAMIKEDEWFKEGYTPANPEDEEESVYIDDEDFSIHDVSHEADQGCPRSPTLINAFQLISMSSSLDLSGLFEQEDVSERKIRFTSIHSPKDLVERIEDIVTEMGFRVQKKNGMLKVIQEIKVQKCPGSFSVEAE…
GmCIPK02	MESKPHVLMHRYELGRLLGQGTFGKVYYARSTITNHSVAIKVIDKDKVMKTGQAEQIKREISVMRLARHPNIIQLFEVLANKNKIYFVIECAKGGELFNKVAKGKLKEDVAHKYFKQLINAVDYCHSRGVYHRDIKPENILLDENGNLKVSDFGLSALVDSKRQDGLLHTPCGTPAYVAPEVIKRKGYDGTKADIWSCGIVLFVLLAGYLPFHDPNLIEMYRKISKAELKCPNWFPQEVCELLGMMLNPNPDTRIPISTIRENCWFKKGPNIKNKRPVVENSTVSSSSTVLSDQNDCDDIAAEANGESVVPLSINAFDIISRSVGFDLSRFFDESFKKKEARFSSRLPANVIISKLEDIAKQLRMKIKKKAAGLLKLESLNEGRKGVLSIDAEIFEVIP…
GmCIPK03	MSQPKIKRRVGKYEVGRTIGEGTFAKVKFARNSETGDPVALKILDKEKVLKHKMAEQIRREVATMKLIKHPNVVRLCEVMGSKTKIYIVLEFVTGGELFDKIVNHGRMSENEARRYFQQLINAVDYCHSRGVYHRDLKPENLLLDAYGNLKVSDFGLSALSQQVRDDGLLHTTCGTPNYVAPEVLNDRGYDGVTADLWSCGVILFVLVAGYLPFDDPNLMNLYKKISVAEFTCPPWLSFSARKLITSWILIPPLTKFLASYHLHQLDFMIMQIRIMRITIPEILDDEWFKKDYKPPVFEENGETNLDDVEAVFKDSEEHHVTEKKEEQPTAMNAFELISMSKGLNLENLFDTEQGFKRETRFTSKSPADEIINKIEEAAKPLGFDVQKKNYKMRLANVK…
GmCIPK04	MEASPPPSPSPSPRTTILAKYQLTRFLGRGNFAKVYQARSLLDGATVAVKAIDKSKTVDAAMEPRIVREIDAMRRLHHHPNILKIHEVLATKTKIYLIVDFAGGGELFSKLTRRGRLPEPLARRYFAQLVSALRFCHRHGVAHRDLKPQNLLLDAAGNLKVSDFGLSALPEHLHDGLLHTACGTPAFTAPEILRRVGYDGSKADAWSCGVILYNLLAGHLPFDDSNIPAMCRRISRRDYQFPAWISKSARSLIYQLLDPNPITRISLEKVCDNNKWFKNNSMVEVKESVWESDLYNKCCDGGYTSGMNAFDIISMSSGLDLRGLFETTSEKGRRREKRFTSDKKVETVEAKVKEVGEKLGFRIEIGKNGAIGLGKGKVGVVVEVFEIVADLLLVAVKVV…
GmCIPK05	MDPENQLTSNPRSIILNKYEMGRVLGQGNFAKVYHGRNLNTNESVAIKVIKKEKLKKERLVKQIKREVSVMKLVRHPHIVELKEVMATKGKIFLVMEYVNGGELFAKVNNGKLTEDLARKYFQQLISAVDFCHSRGVTHRDLKPENLLLDQNEDLKVSDFGLSALPEQRRADGMLLTPCGTPAYVAPEVLKKKGYDGSKADIWSCGVILFALLCGYLPFQGENVMRIYRKAFRAEYEFPEWISTQAKNLISKLLVADPGKRYSIPDIMKDPWFQVGFMRPIAFSIKESNVVEDNEGKPARPFYNAFEIISSLSHGFDLRSLFETRKRSPSMFISKFSASTVLAKVEAVAKKLNFRVTGKKEFVVRMQGAEEGRKGNLAMTVEVFEVAPEVAVVEFSKSA…
GmCIPK06	MSEKEKGNNSEGQSTLLHGKYELGRVLGHGTFAKVYHARNLNTGQHVAMKVVGKEKVIKVGMMEQVKREISVMKMVKHQNIVELHEVMASKSKIYIAMELVRGGELFNKVSKGRLKEDVARLYFQQLISAVDFCHSRGVYHRDLKPENLLLDEHGNLKVSDFGLTAFSEHLKEDGLLHTTCGTPAYVSPEVIAKKGYDGAKADIWSCGVILYVLLAGFLPFQDDNLVAMYKKIYRGDFKCPPWFSLDARKLVTKLLDPNPNTRISISKVMESSWFKKPVPRKLAAEKVDLEEEKIESQLETINAFHIISLSEGFNLSPLFEDKRREEMRFATAGTPSTVISRLEEVAKAGKFDVRSSETKVRLQGQERGRKGKLAIAADIYAVTPSFMVVEVKKDNGDT…
GmCIPK07	MEPPSQQQPPQPPSRTATILGKYQLTRFLGRGSFAKVYQGRSLVDGAAVAVKIIDKSKTVDAGMEPRIIREIDAMRRLHHHPNILKIHEVLATKTKIHLVVELAAGGELFAKISRRGKLPESTARRYFQQLVSALRFCHRNGVAHRDLKPQNLLLDGDGNLKVSDFGLSALPEQLKNGLLHTACGTPAYTAPEILRQSGGYDGSKADAWSCGLILYVFLAGHLPFEDTNIPAMCKKISRRDYKFPEWISKPARFVIHKLLDPNPETRISLEALFGNAWFKKSLKPETAEENALGFSYVKSSYNYEGSKSSGVTAFDIISMSWGLDLTRLFETKWDSGSKREKRFTSSARVEVVEEKVKEVGGLLGFKVEVGKSNGAIALLKGKVALVFELLEIVPHQLL…
GmCIPK08	MVVRKVGKYEIGRTIGEGTFAKVKFAQNTETGESVAMKVLDRSTIIKHKMVDQIKREISIMKLVRHPYVVRLHEVLASRTKIYIILEFITGGELFDKIIHHGRLSEADSRRYFQQLIDGVDYCHSKGVYHRDLKPENLLLNSLGNIKISDFGLSAFPEQGVSILRTTCGTPNYVAPEVLSHKGYNGAVADVWSCGVILFVLLAGYLPFDELDLTTLYSKIERAEFSCPSWFPVGAKMLIHRILDPNPETRITIEQIRNDEWFQRSYVPVSLLEYEDVNLDDVNAAFDDAEEPRADQQCDKEDMGPLMLNAFDLIILSQGLNLATIFDRGQDSVKYQTRFISQKPAKVVLSSMEVVAQSMGFKTHIRNYKMRVEGISANKTSYFSVILEIFEVAPTFYMV…
GmCIPK09	MSSMKVAKGRILVGKYELGKTIGEGSFAKVKFARNVQNGNYVAIKILDRKHVLRLNMMEQLMKEISTMKLINHPNVVRILEVLASKTKIYIVLEFVDGGELFDKIAANGRLKEDEARNYFQQLINAVDYCHSRGVYHRDLKPENLLDSNGVLKVSDFGLSTYSQKEDELLHTACGTPNYVAPEVLNDRGYVGSTSDIWSCGVILFVLMAGYLPFDEPTHMALYKKIGRAEFSCPSWFSPQAKKLLKHILDPNPLTRIKIPELLEDEWFKKGYKPTSFTEEEDLNVDDVVVAFNESNENLVTERKEKPVSMNAFELICRSQSFNLDSLFEKQTGQVKQETSFTSQCPANEIMFKIEEAAKPLGFNVYKRNYKMKLQGDKSGRKGHLSVATEVFEVAPSVH…
GmCIPK10	MFPMENTSNILMQKYELGRLLGQGTFAKVYYARSTITNQSVAVKVIDKDKVIKNGQADHIKREISVMRLIKHPNVIELFEVMATKSKIYFVMEYAKGGELFKKVAKGKLKEEVAHKYFRQLVSAVDFCHSRGVYHRDIKPENILLDENENLKVSDFRLSALAESKRQDGLLHTTCGTPAYVAPEVIKRKGYDGAKADIWSCGVVLFVLLAGYFPFHDPNMMEMYRKISKAEFKCPSWFPQGVQRLLRKMLDPNPETRISIDKVKQCSWFRKGPNGRQKTQEGENLCVSPSVTNHSEQCGDESDDLAAEAREEQVVPVSINAFDIISLSPGFNLCGFFEDSIQKREARFTSRQPASVIISRLEEIAKQMRMKIKKRAAGLLKLEGLHEGRKGILSIDTEI…
GmCIPK11	MPETESAAAAAVEEENNTALFGKYEVGRLLGCGAFAKVYHARNTETGQSVAVKVISKKKLNSSGLASNVKREISIMSRLHHPNIVKLHEVLATKTKIYFILEFAKGGELFARIAKSRFSEDLARRYFQQLISAVGYCHARGVFHRDLKPENLLLDEQGNLKVSDFGLSAVKDQIGVDGLLHTLCGTPAYVAPEILAKKGYDGAKVDVWSCGIILFVLVAGYLPFNDPNLMVMYKKIYKGEFRCPRWFSMELRRILTRLLDTNPDTRITVDEIMKDTWFKKGYKEVKFGDLGLEWKSEGEGVKDLNAFDIISFSTGLNLSGLFDSSCGVEEGERFLLRESPEKVVEMLVAAAEKEGVVVRMRKECGVELEGCGGNFAALVEVYRLPGELVVVEVRRRDGD…
GmCIPK12	MAEVAAPKKENPNLLLGRFELGKLLGHGTFAKVHHARNIKTGEGVAIKIINKEKILKGGLVSHIKREISILRRVRHPNIVQLFEVMATKTKIYFVMEFVRGGELFNKVAKGRLKEEVARKYFQQLVSAVEFCHARGVFHRDLKPENLLLDEDGNLKVSDFGLSAVSDQIRHDGLFHTFCGTPAYVAPEVLARKGYDGAKVDIWSCGVVLFVLMAGYLPFHDRNVMAMYKKIYKGEFRCPRWFSSELTRLFSRLLDTNPQTRISIPEIMENRWFKKGFKQIKFYVEDDRVCSFDEKQLQHHDGDDYLATSDSEVEIRRKNSNCNSTSNGNSLPRPASLNAFDIISFSQGFDLSGLFEEKGDEARFVSSAPVSKIISKLEEVAQLVSFTVRKKDCRVSLEG…
GmCIPK13	MADVVSKTPTSSLISPHKKETSNLLLGRFEIGKLLGHGTFAKVYYARNVKTGEGVAIKVIDKEKILKGGLVAHIKREISILRRVRHPNIVQLFEVMATKSKIYFVMEYVRGGELFNKVAKGRLKEEVARKYFQQLISAVGFCHARGVYHRDLKPENLLLDENGNLKVSDFGLSAVSDQIRQDGLFHTFCGTPAYVAPEVLARKGYDGAKVDLWSCGVVLFVLMAGYLPFHDQNVMAMYKKIYRGEFRCPRWFSPDLSRLLTRLLDTKPETRIAIPEIMENKWFKKGFKQIKFYVEDDRLCNVVDDDGLMDNDDDTISIASVATFSDYSVSESDSEVETRRRNDATLPRPPSLNAFDIISFSPGFDLSGLFEEKGDETRFVTAAPVNRIISKLEEIAQLV…
GmCIPK14	MPEIDQAAAAAEETALFGKYELGRVLGCGAFAKVHYARNVQTGQSVAVKIINKKKLAGTGLVGNVKREITIMSKLHHPYIVRLHEVLATKTKIFFIMDFVRGGELFAKISKGRFAEDLSRKYFHQLISAVGYCHSRGVFHRDLKPENLLLDENGDLRVSDFGLSAVRDQIRPDGLLHTLCGTPAYVAPEILGKKGYDGAKVDVWSCGVVLFVLAAGYLPFNDPNLMVMYKKIYKGEFRCPRWMSPELRRFLSKLLDTNPETRITVDGTRDPWFKKGYKELKFHEEDYHATGSGSFFGPKDERVVDLNAFDLICFSSGLDLSGMFGGEWGERLVTREPPERVLEAAEDAGAAAGMAVRWKKECGVELEGMNGRFGIGVEVYRLTAELAVVEVRKRGGDAV…
GmCIPK15	MFEGLCLKMEKRGNVLMEKYEFGKLLGQGNFAKVYHARDVRTGESVAVKVIDKEKILKIGLVDQTKREISIMRLVKHPNVLQLYEVLATKTKIYFIIEYAKGGELFNKIAKGRLTEDKARKYFQQLVSAVDFCHSRGVYHRDLKPENLLLDENGVLKVADFGLSALVESHRQKDMLHTICGTPAYVAPEVISRRGYDGTKADVWSCGVILFVLLAGHLPFYDLNLMSLYNKIGKADYKCPNWFPFEVRRLLAKILDPNPNTRISMAKLMENSWFRKGFKPKSGQVKREAVNVALVDSDQVFCLCENTSAAVVEAEQALVKPSQFNAFNIISLSAGLDLSGLFAGNVELDDTKFTFMSSASSIMSTMEDIARVLSMEIIKKDGGLLKLERSREGRKGPLS…
GmCIPK16	MGRLLRKGTFAKVYYGKQISTGESVAIKVINKEQVRKEGMMEQIKREISVMRLVRHPNVVEIKEVMATKTKIFFVMEYVRGGELFAKISKGKLKEDLARKYFQQLISAVDYCHSRGVSHRDLKPENLLLDEDENLKISDFGLSALPEQLRYDGLLHTQCGTPAYVAPEVLRKKGYDGSKADIWSCGVVLYVLLAGFLPFQHENLMTMYYKVLRAEFEFPPWFSPESKRLISKILVADPAKRTTISAITRVPWFRKGFSSFSAPDLCQLEKQEAVTEEENNSKVPKFFNAFEFISSMSSGFDLSGLFETKRKTAAVFTSKCSAAAIVAKIAAAARGLRFRVAEVKDFKIRLQGAAEGRKGRLEVTAEVFEVAPEVAVVEFSKSAGDTLEYAKFCEEDVRP…
GmCIPK17	MVIINLVKKKKKSEREGMRLGKYDLGRTLGEGNFGKVKFARNTDSGQAFAVKIIDKNTIVDINITNQIIREIATLKLLRHPNVVRLYEVLASKTKIYMVLEYVNGGELFDIIASKGKHIEGEGRKLFQQLIDGVSYCHTKGVFHRDLKLENVLVDNKGNIKITDFGLSALPQHLREDGLLHTTCGSPNYVAPEVLANKGYDGATSDTWSCGVILYVILTGHLPFDDRNLVVLYQKIFKGDVQIPKWLTPGARNMIRRILDPNPETRITMAGIKEDPWFKKGYIPVNPEDEDVYVDQEAFSIHEQPNEAEQRNSGSPSLINAFQLIGMSSCLDLSGFFEKEDVSERKIRFASNLSVKDLIERIEDTATEMEFRVEKKNGKLKVIRENKVHKTLGCLSVVV…
GmCIPK19	MEQKGSVLMQRYELGRLLGQGTFAKVYHARNLITGMSVAIKVIDKERILKVGMIDQIKREISVMRLIRHPHVVELYEVMASKTKIYFVMEHAKGGELFNKVVKGRLKVDVARKYFQQLISAVDYCHSRGVCHRDLKPENLLLDENENLKVSDFGLSALAESKCQDGLLHTTCGTPAYVSPEVINRKGYDGMKADIWSCGVILYVLLAGHLPFHDSNLMEMYRKIGRGEFKFPKWLAPDVRRLLSRILDPNPKARISMAKIMESSWFKKGLEKPAITVTENEELVPLDADGIFEVSENGGPIAKPKQEQAKPCNLNAFDIISFSTGFDLSGLFEDTVLRKETRFMSKKPASIIISKLEEVCKQLRLKVKKKDGGLLKLEGSKEGRKGTLGVDAEIFEITP…
GmCIPK20	MDNKATILMQKYEVGHFLGQGNFAKVYHARNLKTGQSVAIKVFNKESVIKVGMKEQLKREISLMRLVRHPNIVQLHEVMASKTKIYFAMEMVKGGELFYKVSRGRLREDVARKYFQQLIDAVGHCHSRGVCHRDLKPENLLVDENGDLKVTDFGLSALVESRENDGLLHTICGTPAYVAPEVIKKKGYDGAKADIWSCGVILFVLLAGFLPFNDKNLMQMYKKIIKADFKFPHWFSSDVKMLLYRILDPNPKTRIGIAKIVQSRWFRKGYVQLEAFQLPPLSPRNAKDISDVQAAFASSSDSDSDGSPMSNKEDSPMKLYRFNAFDLISISSGFDLSGLFEDNQNGRQLARFTTRKPPSTIVSMLEEIAQIDGRFKILKKNGVVRLEEYKAGINGQLTI…
GmCIPK21	MGLVKKIGKYQLGRTIGEGTFSKVKLAVNGNNGQKVAIKVIDKHMVLENNLKNQVKREIRTMKLLHHPNIVRIHEVIGTKTKIYIVMEYVSGGQLLDKISYGEKLNACEARKLFQQLIDALKYCHNKGVYHRDLKPENLLLDSKGNLKVSDFGLSALQKHNDVLNTRCGSPGYVAPELLLSKGYDGAAADVWSCGVILFELLAGYLPFNDRNLMNLYGKIWKAEYRCPPWFTQNQKKLIAKILEPRPVKRITIPDIVEDEWFQTDYKPVFASEFDQNINLDDVDVAFNSIKENIRESTIPKSSSFINAFQLIAMSQDLDLSGLFEEQDEKKQRTRLGSKHTINETIEKIEAAATDVGLSIEKMNNFKIKMQPKQIMTRCSRSYLSAQVIEVAPTHCVIE…
GmCIPK22	MREAQNDIVATEFATTTNDEEVPSGVVLFGKYELRRLLGVGAFAKVYHATSVDDTHQSVALKAVSKNKVLNGGFAANVEREISIMRRLHHPNIINLFEVLATKTKIYFVMEFAAGGELFHEVAGKGRLTEETARFYFRQLISAVKHCHSRGVFHRDLKLDNLLLDEDGNLKVSDFGLSAVTGQIRPDGLLHTVCGTPTYVAPEILAKRGYDGAKVDLWSCGVVLFALIAGYLPFNDYNPSVLYRKIYRGQFRFPRWISHDLRFLLSRLLDTNPKTRITVDEIYKDTWFNADGEYRFNRVLVKESECEKQLGRTGFKSLNAFDLISFSTGLDMSGLFEDPTGSNSVERVVSTVVPEKIMERVEAMTEEGRVVVRREKNGGGAKLEGQDGNLIGIVVVYQL…
GmCIPK23	MTSRSGQGSSGGGSSRTRVGKYELGRTLGEGNFAKVKFARHVETRENVAIKILDKEKLLKHKMIAQIKREISTMKLIRHPNVIRMYEVMASKTKIYIVLEFVTGGELFDKIARSGRLKEDEARKYFQQLICAVDYCHSRGVFHRDLKPENLLLDANGVLKVSDFGLSALPQQVREDGLLHTTCGTPNYVAPEVINNKGYDGAKADLWSCGVILFVLMAGYLPFEETNLSALYKKIFKAEFTCPPWFSSSAKKLINKILDPNPATRITFAEVIENDWFKKGYKPPVFEQANVSLDDLDSIFSDSTDSQNLVVERREEGPMAPVAPVTMNAFELISKSQGLNLSSLFEKQMGLVKRETRFTSKCSADEIISKIEKAAGPLGFDVKKNNCKLKIQGEKTGRK…
GmCIPK24	MKKVRRKIGKYEVGRTIGEGTFAKVKFARNSETGESVAIKVMAKTTILQHRMVEQIKREISIMKIVRHPNIVRLHEVLASQTKIYIILEFVMGGELYDKIVQLGKLSENESRHYFQQLIDAVDHCHRKGVYHRDLKPENLLLDAYGNLKVSDFGLSALTKQGADLLHTTCGTPNYVAPEVLSNRGYDGAAADVWSCGVILYVLMAGYLPFEEADLPTLYRRINAAEFVCPFWFSADTKSFIQKILDPNPKTRVKIEEIRKDPWFKKNYFPVKLGEDEQVNLDDVRAVFDDIEDQYVSERSEITEGGPLIMNAFEMIALSQGLNLSPLFDRHQDYVKRQTRFVSRKPAKVIISSIEAVAESMGLKVHSRNYKVRLEGVSANRVGQFAVVLEVFEVAPSLF…
GmCIPK25	MDRRSHPTGTVSTRNILFNKYEIGKLLGQGNFAKVYHGRNLSTNESVAIKVIKKERLQKERLVKQIKREVSVMRLVRHPHIVELKEVMANKAKIFMVVEYVKGGELFAKVAKGKMKEDVARKYFQQLISAVDFCHSRGVTHRDLKPENLLLDENEDLKVSDFGLSALPDQRRSDGMLLTPCGTPAYVAPEVLKKKGYDGSKADIWSCGVILFALLSGYLPFQGENVMRIYSKSFKADYAFPEWISPAAKNLISNLLVVDPQKRYSIPDIMKDPWFQIGFLRPIAFSMKESALEDNIDFSGDDVPSPGSDDGNSSSNNEDGELTGAKPARPSYNAFEIISSLSHGFDLRNLFETRKRSPSMFISKFSASAVMAKLEGVAKKLNFRVTGKKEFMVRMQGAT…
GmCIPK26	MSQPKIKRRVGKYEVGRTIGEGTFAKVKFARNSETGEPVALKILDKEKVLKHKMAEQIRREVATMKLIKHPNVVRLYEVMGSKTKIYIVLEFVTGGELFDKIVNHGRMSENEARRYFQQLINAVDYCHSRGVYHRDLKPENLLLDTYGNLKVSDFGLSALSQQVRDDGLLHTTCGTPNYVAPEVLNDRGYDGATADLWSCGVILFVLVAGYLPFDDPNLMNLYKKISAAEFTCPPWLSFTARKLITRILDPDPTTRITIPEILDDEWFKKEYKPPIFEENGEINLDDVEAVFKDSEEHHVTEKKEEQPTAMNAFELISMSKGLNLENLFDTEQGFKRETRFTSKSPADEIINKIEEAAKPLGFDVQKKNYKMRLANVKAGRKGNLNVATEIFQVAPSLH…
GmCIPK27	MSGKPVRPRTRVGKYELGKTIGEGSFAKVKFAKNVENGNHVAIKILDRNHVLRHKMMEQLKKEISAMKMINHPNVVKIYEVMASKTKIYIVLELVNGGELFDKIAKYGKLKEDEARSYFHQLINAVDYCHSRGVYHRDLKPENLLLDSNAILKVTDFGLSTYAQQEDELLRTACGTPNYVAPEVLNDRGYVGSTSDIWSCGVILFVLMAGYLPFDEPNHATLYQKIGRAQFTCPSWFSPEAKKLLKRILDPNPLTRIKIPELLEDEWFKKGYKPTTFVEEEDVNVDDVAAAFNDSKENLVTERKEKPVSMNAFELISRSQSFNLENLFEKQTQGIVKRETHFTSQRPANEIMSKIEEAAKPLGFNVHKRNYKMKLQGDKSGRKGHLSVATEVFEVAPSL…
GmCIPK28	MSGKQAARPRTRVGKYELGKTIGEGSFAKVKFAKNVENGNHVAIKILDRNHVLRHKMMEQLKKEISAMKMINHPNVVKIYEVMASKTKIYIVLELVNGGELFNKIAKNGKLKEDEARRYFHQLINAVDYCHSRGVYHRDLKPENLLLDSNGVLKVTDFGLSTYAQQEDELLRTACGTPNYVAPEVLNDRGYVGSTSDIWSCGVILFVLMAGYLPFDEPNHAALYKKIGRAQFTCPSWFSPEAKKLLKLILDPNPLTRIKVPELLEDEWFKKGYKQATFIMEEDINVDDVAAAFNDSKENLVTERKEKPVSMNAFELISRSQSFNLENLFEKQQGSVKRETHFTSQRPANEIMSKIEEAAKPLGFNVHKRNYKMKLQGDKSGRKGHLSVATEVFEVAPSL…
GmCIPK29	MEQKGGVLMQRYELGRLLGQGTFAKVYHARNIITGMSVAIKITDKDKILKLYEVMASKTKIYFVMEYVKGGELFNKVSKGKLKQDDARRYFQQLISAVDYCHSRGVCHRDLKPENLLLDENGNLKVTDFGLSTLAETKHQDGLLHTTCGTPAYVAPEVINRRGYDGAKADIWGEFKFPNWIAPDLRRLLSKILDPNPKTRISMAKIMESSWFKRGLEKPTITRNEDQELAPLDADGVFGACENGDPIEPAKDSKRCNNLNAFDIISYSSGFDLSGLFEETNRKKEARFTSDKPASIIISKLEEICIRLGLKVKKKDGGLFKLEGSKEGRKGSLGIDAEIFEITPVFHLVELKKSSGDTLEYQKLLKQEVRPALKDIVWNWQGEQPQQLQHGVVQKEEQP…
GmCIPK30	MEQKGGVLMQRYELGRLLGQGTFAKVYHARNIITGMSVAIKIIDKEKILKVGMIDQIKREISVMRLIRHPHVVELYEVMASKTKIYFVMEYVKGGELFNKVSKGKLKQDDARRYFQQLISAVDYCHSRGVCHRDLKPENLLLDENGNLKVTDFGLSALAETKHQDGLLHTTCGTPAYVAPEVINRRGYDGAKADIWSCGVILYVLLAGFLPFRDSNLMEMYRKIGRGEFKFPNWFAPDVRRLLSKILDPNPKTRISMAKIMESSWFKKGLEKPTITQNEDEELAPLDADGVFGACENGDPIEPAKNSKPCNNLNAFDIISYSSGFDLSGLFEETDRKKEERFTSDKPASIIISKLEEICRRLRLKVKKKDGGLFKLEGSKEGRKGPLGIDAEIFEITPV…
GmCIPK31	MVLRKVGKYEIGRTVGEGTFAKVKFAQNTESGESVAMKVLDRSAIIKHKMVDQIKREISIMKLVRHPYVVRLHEVLASRTKIYIILEFITGGELFDKIVSHGRLSEAESRRYFQQLIDGVDFCHSKGVYHRDLKPENLLLDSQGNIKISDFGLSAFPEQGVSLLRTTCGTPNYVAPEVLSHKGYNGAPADVWSCGVILYVLLAGYLPFDELDLTTLYSKIEKAQFSCPPSFPVGAKSLIHTMLDPNPERRITIEQIRNDEWFQKEYVPVSLIEYEDVNLDDVNAAFDNDEDQRTNQQCENDDMGPLTLNAFDMIILSQGLNLATLFDRGQDSMKYETRFISQKPPKVILSSMEVVAQSMGFKTHIRNYKMRIESISTNKASYFSVILEVFEIAPTFFMV…
GmCIPK32	MPETEHAAAENNTNTALFGKYEVGRLLGCGAFAKVYHARNTETGHSVAVKVISKKKLNSSGLTSNVKREISIMSRLHHPNIVKLHEVLATKTKIYFILEFAKGGELFARIAKGRFSEDLARRCFQQLISAVGYCHARGVFHRDLKPENLLLDEQGNLKVSDFGLSAVKEDQIGVDGLLHTLCGTPAYVAPEILAKKGYDGAKVDVWSCGIILFVLVAGYLPFNDPNLMVMYKKIYKGEFRCPRWFPMELRRFLTRLLDTNPDTRITVDEIMRDPWFKKGYKEVKFGDLGLEWKSEGEGEGEGVKDLNAFDIISFSTGLNLSGLFDHSSCELEERERFLLKESPEKVVETLVAAAEKEGIVVRMRKECGVELEGCGGNFAALVEVYRLPGELVVVEVRRR…
GmCIPK33	MVVRKVGKYEIGRTIGEGTFAKVKFAQNTETGESVAMKVLDRSTIIKHKMADQIKREISIMKLVRHPYVVRLHEVLASRTKIYIILEFITGGELFDKIIHHGRLSETDSRRYFQQLIDGVDYCHSKGVYHRDLKPENLLLDSLGNIKISDFGLSAFPEQGVSILRTTCGTPNYVAPEVLSHKGYNGAVADVWSCGVILYVLLAGYLPFDELDLTTLYSKIERAEFSCPPWFPVGAKLLIHRILDPNPETRITIEHIRNDEWFQRSYVPVSLLEYEDVNLDDVNAAFDDAEELRADQQCDNDDMGPLMLNAFDLIILSQGLNLATIFDRGQDSVKYQTRFISQKPAKVVLSSMEVVAQSMGFKTHIRNYKMRVEGVSANKTSYFSVILEIFEVAPTFYMV…
GmCIPK34	MAEVAPPKKENPNLLLGRFELGKLLGHGTFAKVHHARNIKTGEGVAIKIINKEKILKGGLVSHIKREISILRRVRHPNIVQLFEVMATKTKIYFVMEYVRGGELFNKVAKGRLKEEVARNYFQQLVSAVEFCHARGVFHRDLKPENLLLDEDGNLKVSDFGLSAVSDQIRQDGLFHTFCGTPAYVAPEVLSRKGYDGAKVDIWSCGVVLFVLMAGYLPFNDRNVMAMYKKIYKGEFRCPRWFSSELTRLLSRLLDTNPQTRISIPEVMENRWFKKGFKQIKFYVEDDRVCSFDEKLLLHHDDDLATSDSEVEIRRKNSNGSLPRPASLNAFDIISFSQGFDLSGLFEEKGDEARFVSSAPVSKIISKLEEVAQLVSFSVRKKDCRVSLEGCREGVKGPL…
GmCIPK35	MEECHTVFGKYEMGRLLGKGTFAKVYYGKQISTGENVAIKVINKEQVRKEGMMEQIKREISVMRLVRHPNVVEIKEVMATKTKIFFVMEYVRGGELFAKISKGKLKEDLARKYFQQLISAVDYCHSRGVSHRDLKPENLLLDEDENLKISDFGLSALPEQLRYDGLLHTQCGTPAYVAPEVLRKKGYDGSKADIWSCGVVLYVLLAGFLPFQHENLMTMYNKVLRAEFEFPPWFSPDSKRLISKILVADPSKRTAISAIARVSWFRKGFSSLSAPDLCQLEKQEDAVTVTVTEEENNSKVPKFFNAFEFISSMSSGFDLSGLFESKRKTATVFTSKCSAAAIVAKIAAAARGLSFRVAEVKDFKIRLQGAAEGRKGRLAVTAEVFEVAPEVAVVEFSKS…
GmCIPK36	MDPQNQHPPNPRSIIFNKYEMGRVLGQGNFAKVYHARNLNTNESVAIKVIKKEKLKKERLVKQIKREVSVMRLVRHPHIVELKEVMATKGKIFLVMEYVKGGELFAKVNKGKLTEDLARKYFQQLISAVDFCHSRGVTHRDLKPENLLLDQNEDLKVSDFGLSTLPEQRRADGMLVTPCGTPAYVAPEVLKKKGYDGSKADLWSCGVILFALLCGYLPFQGENVMRIYRKAFRAEYEFPEWISPQAKNLISNLLVADPGKRYSIPDIMRDPWFQVGFMRPIAFSIKESYVEDNIDFDDVENNQEEEVTMRKPARPFYNAFEIISSLSHGFDLRSLFETRKRSPSMFICKFSASAVLAKVEAVAKKLNFRVTGKKEFVVRMQGTEEGRKGKLAMTVEVFE…
GmCIPK37	MMGEKSNSNSGDAINSTLLHGKYELGRLLGHGSFAKVYHARHLNTGKSVAMKVVGKEKVVKVGMMEQIKREISAMNMVKHPNIVQLHEVMASKSKIYIAMELVRGGELFNKIARGRLREETARLYFQQLISAVDFCHSRGVFHRDLKPENLLLDDDGNLKVTDFGLSTFSEHLRHDGLLHTTCGTPAYVAPEVIGKRGYDGAKADIWSCGVILYVLLAGFLPFQDENLVALYKKIYRGDFKCPPWFSSEARRLITKLLDPNPNTRITISKIMDSSWFKKPVPKNLVGKKREELNLEEKIKHQEQEVSTTMNAFHIISLSEGFDLSPLFEEKKREEKELRFATTRPASSVISRLEDLAKAVKFDVKKSETKVRLQGQENGRKGKLAIAADLYAVTPSFLV…
GmCIPK38	MTVTTEFAAATNDEEVPSGVVLFGKYELRRLLGAGAFAKVYHATSVDDTRQSVAVKAVSKNKVLNGGFAANVEREISIMRRLHHPNIINLFEVLATKTKIYFVMEFAAGGELFHEVAGKVRLTEETARFYFRQLISAVKHCHSRGVFHRDLKLDNLLLDENGNLKVSDFGLSAVTGQIRPDGLLHTVCGTPTYVAPEILAKKGYDGAKVDLWSCGVVLFALTAGYLPFNDYNPTVLYRKIYRGQFRFPRWMSYDLRFLLSRLLDTNPSTRITVDEIYKNTWFNAGGGEYRFNRVSVTESECEKQLGRTGFESLNAFDLISFSTGLDMSGLFEDPNGSDSAERIVSSVAPEEIMERVEAVAEEGRVVVRREKNGGGAKLEGQDGNLIGIVVVYRLTDELV…
GmCIPK39	MEQKGSVLMQRYELGRLLGQGTFAKVYHARNLITGMSVAIKVVDKEKILKVGMIDQIKREISVMRLIRHPHVVELYEVMASKTKIYFVMEHAKGGELFNKVVKGRLKVDVARKYFQQLISAVDYCHSRGVCHRDLKPENLLLDENENLKVSDFGLSALAESKCQDGLLHTTCGTPAYVAPEVINRKGYDGIKADIWSCGVILYVLLAGHLPFQDTNLMEMYRKIGRGEFKFPKWFAPDVRRFLSRILDPNPKARISMAKIMESSWFKKGLEKPAITVTENEELAPLDADGIFEACENDGPIAEPKQEQAKPCNLNAFDIISFSTGFDLSGLFEDTFLKKETRFMSKKPASIIVLKLEEICKRLCLKVKKKDGGLLKLEGSKEGRKGTLGVDAEIFEITP…
GmCIPK40	MEPPLQQKSPQPPPRTATILGKYQLTRFLGRGSFAKVYQGRSLVDGSAVAVKIIDKSKTVDAGMEPRIIREIDAMRRLHHHPNILKIHEVLATKTKIHLVVELAAGGELFAKISRRGKLPESTARRYFQQLVSALRFCHRNGVAHRDLKPQNLLLDGDGNLKVSDFGLSALPEQLKNGLLHTACGTPAYTAPEILRRSGGYDGSKADAWSCGLILFVFLAGHLPFDDTNIPAMCKKISRRDYQFPEWISKPARFVIHKLLDPNPETRISLESLFGNAWFKKSLNPETAEENALGLSYVKSSYNYEGSKKSSGVTAFDIISMSSGLDLTRLFETTSDLGSKREKRFSSSARVEVVEEKVKEVGGVLGFKIEVGKSNGAIALVKGKVALVFEVLEIVPHEL…
GmCIPK41	MPEIGQAAVAAAADDTALFGKYELGRILGCGAFAKVHYARNVQTGQSVAVKIINKKKLAGTGLAGNVKREITIMSKLHHPHIVRLHEVLATKTKIFFIMDFVRGGELFGKISKGRFAEDLSRKYFHQLISAVGYCHSRGVFHRDLKPENLLLDENGDLRVSDFGLSAVRDQIRPDGLLHTLCGTPAYVAPEILGKKGYDGAKVDVWSCGVVLFVLAAGYLPFNDPNLMVMYRKIYKGEFRCPRWMSPELRRFISKLLDTNPETRITVDGTRDPWFKKGYKELKFHEEDYHASGSGSFFGPKDERVVNLNAFDLISFSSGLDLSGMFGGEWGERLVTREPPERVLEAAEEAGAAAGMAVRWKKECGVELEGFNGRFGIGVEVYRLTAELAVVEVRKRGGD…
GmCIPK42	MVIINLGKKKSEREGMRLGKYELGRTLGEGNFGKVKFARNTDSGQAFAVKIIEKNKIVDLNITNQIKREIATLKLLRHPNVVRLYEVLASKTKIYMVLEYVNGGELFDIIASKGKLTEGECRKLFQQLIDGVSYCHTKGVFHRDLKLENVLVDNKGNIKVTDFGLSALPQHLREDGLLHTTCGSPNYVAPEVLANKGYDGATSDTWSCGVILYVSLTGYLPFDDRNLVVLYQKIFKGDAQIPKWLSPGAQNMIRRILDPNPETRITMAGIKEDPWFKKGYIPANPEDEDVHVDNEAFSSHEEPNEAEQRNSGSPTLINAFQLIGMSSCLDLSGFFEKEDVSERKIRFASILSVKDLIDRIEDTVTEMEFRVEKKNGKLKVMRENKVHKTLGCLSVVVEV…
GmCIPK43	MKKVRRKIGKYEVGRTIGEGTFAKVKFARNSETGDSVAIKIMAKTTILQHRMVEQIKREISIMKIVRNPNIVRLHEVLASQTRIYIILEFVMGGELYDKIVQQGKLSENESRRYFQQLIDTVDHCHRKGVYHRDLKPENLLLDAYGNLKVSDFGLSALTKQGVDLLHTTCGTPNYVAPEVLSNRGYDGAAADVWSCGVILYVLMAGYLPFEEADLPTLYRRINAAEFVCPFWFSADTKSFIQKILDPNPKTRVKIEEIRKEPWFKKNYFPVKLGEDEQVNLDDVRAVFDDIEDQYVAERSEITEGGPLIMNAFEMIALSQGLNLSPLFDRLQDNVKRQTRFVSRKPAKVIISSIEAVAESMGLKVHSRNYKVRLEGVSANRVGPFAVVLEVFEVAPSLF…
GmCIPK44	MADVVSKSPTPTSNLISPNKKETSNLLLGRFEIGKLLGHGTFAKVYYARNIKTGEGVAIKVIDKEKILKGGLVAHIKREISILRRVRHPNIVQLFEVMATKSKIYFVMEYVRGGELFNKVAKGRLKEEVARKYFQQLISAVGFCHARGVYHRDLKPENLLLDENGNLKVSDFGLSAVSDQIRQDGLFHTFCGTPAYVAPEVLARKGYDGAKVDLWSCGVVLFVLMAGYLPFHDQNVMAMYKKIYRGEFRCPRWFSPDLSRLLTRLLDTKPETRIAIPEIMENKWFKKGFKQIKFYVEDDRLCNVVDDDGLMDNDDDTASIVSVASFSDYSVSESDSEIETRRRINAPLPRPPSLNAFDIISFSPGFNLSGLFEEKEDETRFVTAAPVNRIISKLEEIAQ…
GmCIPK45	MDRRTGSTRNILFNKYEIGKLLGQGNFAKVYHGRNLSTNESVAIKVIKKERLQQKERLVKQIKREVSVMSLVRHPHIVELKEVMANKAKIFLVVEYVKGAAASPTAILKPENLLLDENEDLKVSDFGLSALPDQRRSDGMLLTPCGTPAYVAPEVLKKKGYDGSKADIWSCGVILFALLSGYLPFQGENVMRIYSKSFRADYAFPEWISPGAKNLISNLLVVDPQKRYSIPDIMKDPWFQIGFMRPIAFSMKESAVEDNIDFSGDDVSNGSDDGNSSSSNNDDGELTGAKPARPSYNAFEIISSLSNGFDLRNLFETRKRSPSMFISKFSASAVMAKLEGVAKKLNFRVTGKKEFVVRMQGATEGRKGKLAMTVEVFEVAPEVAVVEFAKSAGDTLEYI…
GmCIPK46	MVKGDELFNKVSRGRLREDNHGLLHTTCGTPAYVAPEVIKKKGYDGAKADIWSCGVILFVLLAGFPPFKDKNLMEMYKKIIKADFKFPQWFSSDLKRLLYRILDPNPKTRIDISKIVQSRWFRKGYAQIEEFQLPPLPPRNGKDISEVQAAFASSSDSDSDGSPMSNKEESPMKLYRFNAFDLISISSGFDLSGLFEDDQNERQLARFTTRKPPSTIVSMLEEIAQIDSRFKILKKNGVVRLEGCKTGINGQLTIDAEIFEVTSSFHVVEVKKIAGNTLEYWKFLDQYLKPLNEMVWVWQRYEQQQ
GmCIPK47	MVILNLGRNEGQGMRLGKYELGKTLGEGNFGKVKLARDTHSGKLFAVKILDKSKIIDLNNTDQIKREIFTLKLLKHPNVVRLYEVLASKTKIYMVLEYVNGGELFDKIASKGKLKEAVGRKIFQQLIDCVSFCHNKGVFHRDLKLENVLVDAKGNIKITDFNLSALPQHFRADGLLHTTCGSPNYVAPEILANKGYDGATSDIWSCGVILYVILTGYLPFDDRNLAVLYQKILKGEVQIPRWLSPGSQNIIKRMLDVNLKTRITMAMIKEDEWFKEGYSPANPEDEEESVYIDEDFSIHDVSLEADQGSPRSPTLINAFQLISMSSSLDLSGLFEQEDVSERKIRFTSIHSPKDLVERLEDIVTEMGFRVQKKNGMLKVVQEIKTQKCLGNLSVAAEVF…
GmCIPK48	MGEKSNVGGDAINTTLLHGKYELGRLLGHGTFAKVYHARHLKTGKSVAMKVVGKEKVVKVGMMEQIKREISAMNMVKHPNIVQLHEVMASKSKIYIAMELVRGGELFNKIARGRLREEMARLYFQQLISAVDFCHSRGVYHRDLKPENLLLDDDGNLKVTDFGLSTFSEHLRHDGLLHTTCGTPAYVAPEVIGKRGYDGAKADIWSCGVILYVLLAGFLPFQDDNLVALYKKIYRGDFKCPPWFSSEARRLITKLLDPNPNTRITISKIMDSSWFKKPVPKNLMGKKREELDLEEKIKQHEQEVSTTMNAFHIISLSEGFDLSPLFEEKKREEKELRFATTRPASSVISRLEDLAKAVKFDVKKSETKVRLQGQEKGRKGKLAIAADLYAVTPSFLVVE…
GmCIPK49	MNSERQSTTTTLLHGKYELGRVLGHGSFAKVYHARNLKTGQHVAMKVVGKEKVIKVGMMEQVKREISVMKMVKHPNIVELHEVMASKSKIYISIELVRGGELFNKVSKGRLKEDLARLYFQQLISAVDFCHSRGVYHRDLKPENLLLDEHGNLKVSDFGLTAFSDHLKEDGLLHTTCGTPAYVSPEVIAKKGYDGAKADIWSCGVILYVLLAGFLPFQDDNLVAMYKKIHRGDFKCPPWFSLDARKLVTKLLDPNPNTRISISKVMESSWFKKQVPRKVEEVVEKVDLEEKIENQETMNAFHIISLSEGFNLSPLFEEKRKEEMRFATAGTPSSVISRLEEVAKAGKFDVKSSETKVRLQGQERGRKGKLAIAADIYAVTPSFMVVEVKKDNGDTLEYN…
GmCIPK50	MESKPHVLMQRYELGRLLGQGTFGKVYYARSTITNQSVAIKVIDKDKVMRTGQAEQIKREISVMRLARHPNIIQLFEVLANKSKIYFVIEYAKGGELFNKVAKGKLKEDVAHKYFKQLISAVDYCHSRGVYHRDIKPENILLDENGNLKVSDFGLSALVDSKRQDGLLHTPCGTPAYVAPEVIKRKGYDGTKADIWSCGIVLFVLLAGYLPFHDPNLIEMYRKISKAELKCPNWFPPEVCELLGMMLNPNPETRIPISTIRENSWFKKGQNIKNKRPVVENNTVSSSSTVLLDQNDCDGLAAEANGESVVPLSINAFDIISRSVGFDLSRFFDESFKKKEARFSSRLPANVIISKLEDIANQLRMKIKKKAAGLLKLESLNEGRKGVLSIDAEIFEVTP…
GmCIPK51	MEQKGSVLMQRYELGRLLGQGTFANVYHARNLITGMSVAIKIKREISVMRLIRHPHVVELYEVMASKTKIYFVMEHAKGGELFNKVVKGRLKVDVAWKYFQQLISAVDYCHSRGVCHRDLKPENLLLDENENLKVSDFGLSALAESKCQDGLLHTTCDTPAYVAPEVINRKGYDGIKADIYGHDTNLMEMYRKIGRGEFKFPKWFALDVRWFLSRILDPNPKARISMAKIMESSWFKKGLEKPAITVTENEELAPLDADGIFEACENDGPIAEPKQEQAKPCNLNAFDIISFSTGFDLSGLFEDTFLKKETRFMSKKPASIIVLKLEEICKQLCLKVKKKDRGLLKLEVSKEGRKGTLGVDAEIFEITPHFHMVELRKSNGDTMEYQKLFKQDIRPALK…
McCIPK01	MVIINQARRIEGKVVQLGKYELGKTLGEGNFGKVKLARDTDCGNYFAVKILEKNKIVDLNNTDQIKREISTLKLLKHPNVVRLYEVLASKTKIYMVLEYVNGGELFDKISSKGKLIEAHGRKMFQQLIDGVSYCHNKGVFHRDLKLENVLVDAKGNIKITDFNLSALPQHCRADGLLHTTCGSPNYVAPEILANRGYDGAKSDIWSCGVILYVILTGYLPFDDRNLAVLYQKIFKADVQIPRWLSPGAQNIIKKILDPNPKTRVTMDMIKEDEWFKEGYNPANLEDEEEEEEEDVYTDDEAFSIHEVSLEGDQSPKSPALINAFQLIGMSSCLDLSGFFEQEDVSERKIRFTSNHSPKDLTEKIEDIVIEMGYRVQKKNGKLKVIQEDKAQKSLGSLSV…
McCIPK02	MESDMTPNVLMERYELGRLLGQGTFGKVYYARSTVTNQSVAIKAIEKDKVMRTGQVDRIKREISVMKLARHPNIIQLFEVMATKSKIYFVMEYAKGGELFDKVCKGRLKEKIAHRYFKQLINAVDFCHSRGVYHRDIKPENVLLDENGNLKVSDFGLSALVESHQQNIILRTPCGTPAYVAPEVIKRKGYDGAKADIWSCGIVLFVLLAGYLPFHDPNLIEMYRKIHKAELKCPGWFRPEVCKLLSDILDPNPNTRISIEKIKEHCWFKNEPTSRSKKPLLENNTVSSSSSVVSDQNDENDGLEVEVKEESVVPISINAFDIISLSASFDLSRFFKDDVQKREARFSSKLPASTIISKIEDIAKQLRMKIKKKAAGLLKLEGFDEGRKGVLSIDAEIFE…
McCIPK03	MSQPKIKRRVGIYEVGRTIGEGTFAKVKFARNSETGEAVALKILDKEKVLKHKMAEQIKREIATMKLIKHPNVVRLYEVMGSRTKIYIVLEFVTGGELFDKIVNHGRMGEPEARRYFQQLINVVDYCHSRGVYHRDLKPENLLLDAYGNLKVSDFGLSALSQQVRDDGLLHTTCGTPNYVAPEVLNDRGYDGATADLWSCGVILFVLVAGYLPFDDPNLMELYKKISSADFTCPPWLSFSARKLITRILDPNPMTRITMAEILDDEWFKKDYKPPVFEESGETNLDDVEAVFKDSEEHHVTEKKEEQPTSMNAFELISMSRGLNLENLFDVEQGFKRETRFTSQSPADEIINKIEEAAKPLGFDVQKKNFKMRLANSKAGRKGNLNVATEVFQVAPSLH…
McCIPK04	MERRQQSPPSPPPPSPPSRIILGKYQLTKFLGRGNFAKVYQARSLIDGSIVAVKVIDKSKTVDASMEPRIVREIDAMRRLQNHPNILKIHEVLATKTKIYLIVDFAGGGELFLKLSRRGKFPEALARRYFQQLVSALCFCHRNGIAHRDLKPQNLLLDADGNLKVSDFGLSALPEQLKNGLLHTACGTPAYTAPEILGRIGYDGSKADAWSCGVILYVLLAGHLPFDDSNIPAMCKRITRRDYQFPEWISKPARYLIYQLLDPNPKTRIRLENVFGNNWFKKSLREEPEEKLFDDKYSFDGYKKLELGMNAFDIISMSSGLDLSGLFETTTLKSEKRFTSSEEVGVVEEKVKEIGVRLGFRVEIGKNGAIGLGKGKVTMVVEVFKIVDDLLLVALKLEN…
McCIPK06	MCEKENPNSHSALLDGKYELGRVLGHGTFAKVYHAKNLNTGKNVAMKVVGKEKVIKVGMIEQIKREISVMKMVKHPNIVQLHEVMASKSKIYIAMELVRGGELFNKIVKGRLKEDVARVYFQQLISAVDFCHSRGVYHRDLKPENLLLDEDGNLKVSDFGLCTFSEHLRQDGLLHTTCGTPAYVSPEVIAKKGYDGAKADIWSCGVILYVLLAGFLPFQDDNLVAMYKKIYRGDFKCPPWFSLDARRLITKLLDPNPNTRISISKIMDSCWFKKPVPKSIAMRKKEKEEEEDKVFEFLECEKSSMTPTTMNAFHIISLSEGFDLSPLFEEKKREEREEMRFATSGTPSRVISKLEQVAKAVKFDVKSSDTKVRLQGQERGRKGKLAIAADIYAVTPSFL…
McCIPK07	MEPPLQQPPTPRPPTILGKYQLTRLLGRGSFAKVYKAHSLHDNATTVAVKIIDKSKTVDAAMEPRIIREIDAMRRLHHHPNILKIHEVMATKTKIHLIVEFAAGGELFSALSRRGRFSESTARFYFQQLVSALRFCHRNGVAHRDLKPQNLLLDADGNLKVSDFGLSALPEHLKDGLLHTACGTPAYTAPEILRRSGGYDGSKADAWSCGLILYVLLAGYLPFDDLNIPAMCKKISRRDYRFPDWVSKRARIVIYRLLDPNPETRMSLEGLFANEWFKKSLKPEPEPEKSVFGYDYGKEGKVLGLNAFHIISMSSGLDLSGLFETTSSSQGGNNNNNTWREKRFTSSAKMEVVEEKVKEVGGVLGFKVEVGKNSAIGLVKGKVSLVVEVFEIVPCQLVL…
McCIPK08	MVLRKVGKYEIGRTIGEGTFAKVKFAQNTETGESVAMKILDRNTIIKHKMADQIKREISIMKLVRHPYVVRLHEVLASRTKIYIILEFITGGELFDKIVHHGRLSEAEARRYFQQLIDGVDYCHSKGVYHRDLKPENLLLDSLGNMKISDFGLSALPEQGVSMLRTTCGTPNYVAPEVLSHKGYNGAPADVWSCGVILYVLMAGYLPFDELDLTTLYSKIDRADFSCPAWFPVGAKSLIQRILDPNPEHRITIEQIRNDEWFQKSYVPVHLLEYEDVNLDEINAAFDSAEDEGDNPQCEIADTGPLILNAFDMIMLSQGLNLATIFDRGQDTMKYQTRFITQRPAKVVLSSMEVVAQSMGFKTHIRNYKMRIEGISAKKTSHFSVILEVFEVAPTFFMV…
McCIPK09	MMSNKVTQVPRTRVGKYELGKTIGEGSFAKVKLAKNVENGDYVAIKILDRNHVLKHKMTDQLNREISAMKMINHPNVIKIFEVMASKTKIYIVLELVNGGELFDKIATNGKLKEDEARSYFQQLINAVDYCHSRGVYHRDLKPENLLLDTNGVLKISDFGLSTYSQQEDELLRTACGTPNYVAPEVLNDRGYVGSSSDIWSCGVILFVLMAGYLPFDEPNLISLYRRIGRADFKFPSWFSPGAKKLLKSILNPNPITRIKIPEILEHEWFKKGYKPAFFTEEDVNVDDVAAAFNDSKENLVTETKEKPVSMNAFELISRSESFNLGNLFEQEKGVVKRETHFTSQRPANEIISKIEEAAKPLGFNVHKRNYKMKLQGDKSGRKGHLSVATEVFEVAPSL…
McCIPK10	MENTSKVLMQRYELGRLLGQGTFGKVYYGRSTITNQSVAIKMIDKDKVIKSDQADVIKREISVMRLVKHPNIIQLFEVMATRSKIYFVIEYAKGGELFKQVSKGKLKDDVAHKYFKQLISAVDFCHSRGVYHRDIKPENILLDENENLKVSDFGLSAFTESKRPDGLLHTTCGTPAYVAPEVIKRKGYDGSKADIWSCGVVLFVFLAGYVPFNDSNLMEMYRKISKAEFKCPNWFPKNVKKLLCKMLDPNPDTRISIDKIKHCSWFKYGSNGRPKKREEEKKTISSLATNSAAPTRQIEGESVSDTDTKLTIVTNHLDQMDETEKQESVLPLSINAFDIISLSSGFNLCGFFEDSFQKKEARFTSKQPASTIISRLEEIAKRLKMNIKKRAAGLLKLEG…
McCIPK11	MSDIEQAAAPAPADASTTTALFGKYELGKLLGCGAFAKVYHARNTENGQSVAVKVINKKKITATGLAGHVKREISIMSKLRHPNIVRLHEVLATKTKIYFVMEFAKGGELFAKIANKGRFSEDLSRRLFQQLISAVGYCHSHGVFHRDLKPENLLLDDKGNLKVSDFGLSAVKEQVRIDGMLHTLCGTPAYVAPEILAKRGYDGAKVDIWSCGIILFVLVAGYLPFNDPNLMVMYRKIYSGEFKCPRWVSPDLKRFLSRLMDTNPETRITVDEILRDPWFRKGYKEVKFYEEGFEFEKKVNNGEAEGKPLDFNAFDIISFFSRGLNLSGFFIDGGEGERFMLRELPEKVVEKAEAAAKAEGLVVRRKKECGVEIEEENGDLVIGIEIYRLTAEMVVVEV…
McCIPK13	MADVLLHKVKTSSNSKDKDKKETSTLLLGRFEVGKLLGHGTFAKVYYAKNIKTDEGVAIKVIDKEKILKGGLVAHIKREISILRRVRHPNIVQLFEVMATKTKIYFVMEYVRGGELFNKVAKGRLKEEVARKYFQQLISAVGFCHARGVYHRDLKPENLLLDENGNLKVSDFGLSAVSDQIRQDGLFHTFCGTPAYVAPEVLARKGYDGAKVDLWSCGVVLFVLMAGYLPFHDQNVMAMYKKIYKGEFRCPRWFSPDLSKLLVRLLDTKPETRIAIPDIMENRWFKKGFKQIKFYVEDDRLCNVDDGFGDNDDDTASITSVASISDYAVSESDSEIETRRKNAPLPRPASLNAFDIISFSPGFDLSGLFEEKGDENRIVTAAPVSKIISKLEEIAQLVS…
McCIPK14	MPEIERASPDVAAVTAIFGKYELGRVVGCGAFAKVYYARNVQTGQSVAVKIINKKKLKGTGLAENVKLEITIMSRLHHPHIVRLHEVLATKTKIYFVMDFVRGGELFAKISKGRFSEDLSRRYFHQLISAVGYCHSRGVFHRDLKPENLLLDENGNLKVSDFGLSAVTDQIRSDGLLHTLCGTPAYVAPEVLAKRGYDGAKVDVWSCGVVLFVLAAGYLPFNDQNLMVMYRKIYKGEYKCPRWMSPGLQRFLSKLLDTNPETRITIDGMTRDPWFRKGYKEIKFHEEDYGYGHEFGFSCKCDRSEVLNLNAFDIISFSSGLNLSGLFGKLDGTERFVVRESPKRILKVVEEIGVAEGMALRLKKECGVELEGLNGKFGIEIEVYRLTEEVAMVEVRRRG…
McCIPK15	MCGTPMYVAPDVLRGKGYCGEKADVWSCGVILFVLLARHYPFYDQNLMEMYRKIHKGEYKCPDWFSVEIRRLLSQILNPNPDSRISTAKIMESRWFRKGLHSESVQVEREITNVAANVESDKAIVENEITVVEPNQELVQPKYLNAFLILSLSAGIDLSVFFESNNDDEIEDIKFTSKSSASSIISTMEELAHMLDMKIVKNNGEMLRLERQQDLRKRPLSISTEIFEFAPSFYLVEIKKYSGDASEYQKILKEHMIPALKDIVWTWQSEKKNNIS
McCIPK16	MEEVKAHMLFGKYEMGRVLGKGTFAKVYYAKEISTGEGVAIKVVDKDKVKKEGMMEQIKREISVMRLVKHPNIVNLKEVMATKTKILFVMEYARGGELFEKVAKGKFKEELARKYFQQLISAVDYCHSRGVSHRDLKPENLLLDENENLKVSDFGLSALPEHLRQDGLLHTQCGTPAYVAPEVVRKRGYNGFKADTWSCGVILYALLAGFLPFQHENLISMYNKVFKEEYQFPPWFSPESKRLISKILVADPERRITIASIMNVPWFQKGLCLSTTTAANDDLEFESKMNLINSTPQFFNAFEFISSMSSGFDLSGAAKSLRFKVKKVKDFKLRLQGLIEGRKGKLAVTAEIYEVAPELAVVEFSKCSGDTFEYVKLFEEDVRPALKDIVWSWQGE
McCIPK17	MVILNLGKKQNKKKLHSGEGVRLGKYELGRTLGEGNFGKVKFARNTDSGQPYAIKIIDKNRIIDLNITNQIKREICALKLLRHPNVVKLYEVLASKTKIYMVLEYVTGEELFDKIASKGKLTEGEGRKLFQQLIDGVSYCHSKGVFHRDLKLENVLVDAKGNLKITDFGLSALPQQFRADGLLHTTCGSANYVAPEILANRGYNGASSDVWSCGVILYVVLTGFLPFDDRNLAVLYQKVLKGDFQKPKWLSAGAQNIIKRILDPNPKTRITMAGIKEDLWFKEGYNQADHEDEEDNVYVDDQAFNIHELSQEEEKSSSGSPIRINAFQLIGMSSCLDLSGFFEKEDVSERKIRFTTNLSAKDLMEKIEDSVTEMEFRVQKKNGKMKVIQENKDHKTLGS…
McCIPK18	MEKNGKVLMNKYEFGRKLGQGNFAKVYHARDVRTGDNVAIKVIDKEKVLKVGMRVQIMREISIMRKVKHPNVLRLYEVLATKTKIYLVLEYAKDKVRINENQARKYFQQLISALDFCHKKGVYHRDLKPENLLLDENGVLKIADFGLGTFVESHRRNIMLQTLCGTPDYVAPEVVLRKGYYGEKADVWSSGLILFALLARGMPFYDLSERKMHRNIIHGKYNYPSWFSIDVKRLLTKILNPNPSARISTAKIMENPWFRKGLHLKTVKVERDVPDAGAHVESDKSIELYENESVVVDPNQESVQPKYLNAFHILSLSAKLDLTVLFESNDDEIEDIKFTSMSSASSIISTIEDIAYILKMKIVKNKGEILKLERPHDHPKGPLIISAEIFEFAPSFFLV…
McCIPK19	MEPKGSVLMQRYEMGRLLGQGTFAKVYHARNLITGMSVAIKVIDKEKVYKVGMVDQIKREISVMRLVRHPNVVELYEVMASKTKIFIVMEYARGGELFHKIAKGKLKTDVARRYFQQLVSAVDYCHSRGVYHRDLKPENLLLDENENLKVSDFGLSTLSESKSQDGLLHTTCGTPAYVAPEVINRKGYDGSKADIWSCGVILYVLLAGYLPFHDQNLMEMYKKIGKGEFKFPKWFAPEIRRLLSKILDPSLKTRISMAKIMENSWFKKGLEKPVVIETENNELTSLNGDGVFEVSENGGDSNTETKQQQAKPCNNLNAFDIISFSSGFDLSGLFEDTIQKKEMRFTSNKPASTIISKLEEICKCLQLKVKKKDGGLLKLEGSKEGRKGTLNIDAEIFEI…
McCIPK20	MENKATILMHKYEVGRMLGQGTFAKVYHARNLKTGQNVAIKVFDKAMIMRVGLKEQIKREISVMRLVRHPNIVEFYEVMASKTKIYFAMEQVKGGELFHKVSRGKLREDMARKYFQQLIAAVDHCHRRGIYHRDLKPENLLLDENGDLKVADFGLSALLESKKKDDLLHTTCGTPAYVAPEIIKKKGYDGAKADIWSCGVILFVLLAGFLPFNDRNLMEMYKKIANADFKFPQWFHSDVKRLLYRILDPDPRTRITINKIMQNSWFRKGYKQIEGPHLSPTHGDISDVHNAFDDLSPLSSPMSVKDEQCPMKLYCFNAFDIISLSSGLDLSGLFEKDTSEGQHARFATKRPPSTIVSKLEETAQSVGRFKVMKQNGIVRVEGFETGINEQLTIDTEIFE…
McCIPK21	MVSPKNIGKYRLGRTIGEGTFSKVKIALNSNNGEKVAIKVIDKQMVLKNNLKHQVQSEIRTMKLLHHPNIVRIHEVIGTKTKIYIVMENVSGGQLLDKISYSNKLNECEARKLFHQLIDAVDYCHNKGVYHRDLKPENLLLDSKGNLKVSDFGLSTLNKPNDVLNTKCGSPCYVAPELLMSKGYDGAAADVWSCGVILFELIAGFLPFDDQNLMNLYHKICRAEYVCAPWFTQSQKKLIAKILEPHPGKRITIAGIIDDEWFQTDYKPICAYEFDPIINLDDDSCAFDSIEKTTKPTMTKSSSFINAFQLIAMFQDFDLCTLFEEQDHTKQTTRLGSQHTITETVAKIEAAAADVRLSVAKMNNFKMKMHSKETMTRCSRSYFDISAEVIEVAPAHCVV…
McCIPK22	MANEESTNGVVLFGKYEIGRLLGVGASAKVYHATNIETGKSVAVKVISKKKLINGEFAANIEREISILRRLHHPNIIDLFEVLASKSKIYFVVEFAEAGELYEEVAKKEKLTEDHARRYFRQLISAVKHCHSRGVFHRDLKLDNLLLDENDNLKVTDFGLSAVKNQIRPDGLLHTVCGTPSYVAPEILAKKGYDGAKADVWSCGVVLFTVTAGYLPFNDYNITVLYRKIYRGQFRFPKWMSCDLKNLLSRMLDTNPKTRISADEILEHPWFSSGGYKLDRVLVKSEMEESRTGFKSLNAFDLISFSAGLDMSGMFEENVGLSLVERIVSAKLPERIVKRVEEVVEGTKVVVKRLKNGGGAKLEGQEGNLLALVVVYRLTEELVVVEMKKRGKGDEYNAQ…
McCIPK23	MTSRSSNSNGGSSNGGRAKAGKYELGRTLGEGNFAKVKFARHVETGDHVAIKILDKEKILKHKMIRQIKQEISTMKLIRHPNVIRMHEVIANRSKIFIVMELVTGGELFDKIARSGRLKEDEARKYFQQLICAVDYCHSRGVCHRDLKPENLLLDANGTLKVSDFGLSALPQQVREDGLLHTTCGTPNYVAPEVIQNKGYDGAIADLWSCGVILFVLMAGYLPFEEDNLVALYKKIFKADFTCPPWFSSSAKKLIKRILDPSPITRIKIAEVIENEWFKKGYKPPVFEQADVSLDDVNSIFNGYMDSDNIVVERQEEGPVAPVTMNAFELISKSQGLNLSSLFEKQMGLVKRETRFTSKCSANEIISKIEKTAGPLGFDVKKNNCKLRIYGEKTGRKGH…
McCIPK24	MKKVRRKIGKYEVGRTIGEGTFAKVKFAKHTETGESVAIKVMAKTTILKHRMVEQIKREISIMKIVRHPNIVRLHEVLASQTKIYIILEFVMGGELYDKIVQQVKLSENESRRYFQQLIDAVAHCHKKGVYHRDLKPENLLLDAFGNLKVSDFGLSALTKQGDELLHTTCGTPNYVAPEVLSNQGYDGAAADVWSCGIILYVLMAGYLPFEEADLPTLFRRISAAEFVCPVWFSAGAKTFIHKILDSNPKTRVKIEEIRKDPWFRKNYSPVKLREDEQVNLDDVKAVFDDIEDQYVSERSEIAKGGPLIMNAFEMITLSQGLNLSPLFDRHQDYVKRQTRFVSRKPATVIISSIEAVAESMGLKVHSRNYKMRIERVSSNKVGQFAVVLEVFEVAPSLF…
McCIPK25	MEQHNQNNRKRNILFNKYEIGKTLGQGNFAKVYHGRNIATNENVAIKVIKKEKLKKERLMKQIKREVSVMRLVRHPHIVELKEVMANKAKVFMVVEYVKGGELFAKVAKGKMEENIARKYFQQLISAVDFCHSRGVTHRDLKPENLLLDENEDLKVSDFGLSALPDQRRSDGMLLTPCGTPAYVAPEVLKKIGYDGSKADIWSCGVILFALLCGYLPFQGENVMRIYSKSFKADYVLPEWISPGAKKLISNLLVVDPEKRFSIPDIMKDPWFQIGFMRPIAFSMKESAVDDNIDFSGDDEGNGNNSNGDGNSVEVVGETRTKHARRPSYNAFEIISSLSHGFDLRNLFETRKRSPSMFISKLSASAVVGKLENVAKKLNLRVTGKKDFMVRMQGTTEGR…
McCIPK26	MMSNKVPPTRTRTRVGKYELGKTIGEGSFAKVKLAKNVENGDYVAIKILDRNHLKREISAMKIINHPNVIKIFEVMASKTKIYIVLELVNGGELFDKIATHGKLKEDEARSYFQQLINAVDYCHSRGVYHRDLKPENLLLDTNGVLKVSDFGLSTYSQQEDELLRTACGTPNYVAPEVLNDRGYVGSSSDIWSCGVILFVLMAGYLPFDEPNLTSLYRRIGRAEFKCPSWFSPGAKKLLQSILNPNPITRIKIPEILEDEWFRKGYKPACFTEEEDVNVDDVAAAFNDSKENLVTETKEKPVSMNAFELISRSDSFNLDNLFEREKGVVKRETHFTSQRPANEIMSKIEEAAKPLGFNVHKRNYKMKLQGDKSGRKGHLSVATEVFEVAPSLHMVELRK…
McCIPK27	MERSGSVIMQRYELGKLLGQGTFAKVYHARNLKNNMSVAIKVIDKEKVLKVGMIDQIKREISVMRLIRHPHVVELYEVMASKTKIYVVMEYVKGGELFNKVSKGKLKHGEARRYFQQLISAVDYCHSRGVCHRDLKPENLLLDENGNLKVSDFGLSALAETKHQDGLLHTTCGTPAYVAPEVINRKGYDGTKADIWSCGVILYVLLAGFLPFRDPNLIEMYRKIGKADFKYPNWFASDVRRLLSKILDPNPKTRISIAKIMESSWFKKGLEKPIVPDTDNKELAPLDADGVFGACENGDHVDLSKPCNNLNAFDIISFSSGFDLSGLFEDNKERKTEVRFTSNKPASIIISKFEEICNRLGLKVKKKDGGLFKIEGSKEGRKGRLGIEAEIFEITPVFH…
McCIPK28	MSVKDDECSTKLYRSINAFEIISLYPGIDLSCLFEKDMSKRHHARFTTKRPPSTVVSKLEEIAQIDGRFKVMKQNGIVRLEEIETRIDEQLSIDIEIFEVTSSFYIVELRKIAGYILEYRKFWNQYLKPSLN
MpCIPK01	MVIINQARRIEGKVVQLGKYELGKTLGEGNFGKVKLARDTDCGQFFAVKILEKNKIVDLNNTDQIKREISTLKLLKHPNVVRLYEVLASKTKIYMVLEYVNGGELFDKISSKGKLTEAHGRKMFQQLIDGVSYCHNKGVFHRDLKLENVLVDAKGNIKITDFNLSALPQHCRADGLLHTTCGSPNYVAPEILANRGYDGAKSDIWSCGVILYVILTGYLPFDDRNLAVLYQKIFKADVQIPRWLSPGAQNIIKKILDPNPKTRVTMDMIKEDEWFKEGYNPANLEDEEEEEDVYTDDDAFSIQEVSLEGDQSPKSPALINAFQLIGMSSCLDLSGFFEQEDVSERKIRFTSNHSLKDLTEKIEDIVIEMGFRAQKKNGKLKVIQEDKAQKSLGSLSVAA…
MpCIPK02	MESDMKSNVLMERYELGRLLGQGTFGKVYYARSTVTNQSVAIKAIEKDKVMRTGQVDRIKREISVMKLARHPNIIQLFEVMATKSKIYFVMEYAKGGELFDKVCKGRLKEKVAHKYFKQLINAVDFCHSRGVYHRDIKPENILLDENGNLKVSDFGLSALVESNQQDMILRTPCGTPAYVAPEVIKRKGYDGAKADIWSCGIVLFVLLAGYLPFHDSNLIEMYRKIHKAELKCPGWFRPEVCKLLSDILDPNPDTRISIEKIKEHCWFKNEPTARNKKPLLENNTISSSSSVVSDQNDENDGPEAEAKEEPVVPISINAFDIISLSASFDLSRFFKDDVQKREARFSSKLPASAIISKLEDIAKQLRMKIKKKAAGLLKLEGFDEGRKGVLSIDAEIFE…
MpCIPK03	MSQPKIKRRVGIYEVGRTIGEGTFAKVKFARNSETNEAVALKILDKEKVLKHKMAEQIKREIATMKLIKHPNVVRLYEVMGSRTKIYIVLEFVTGGELFDKIVNHGRMNEPDARRYFQQLINVVDYCHSRGVYHRDLKPENLLLDAYGNLKVSDFGLSALSQQVRDDGLLHTTCGTPNYVAPEVLNDRGYDGATADLWSCGVILFVLVAGYLPFDDPNLMELYKKISSADFTCPPWLSFSARKLITRILDPNPMTRITMAEILDDEWFKKDYKPPVFEESGETNLDDVEAVFKDSEEHHVTEKKEEQPTSMNAFELISMSRGLNLENLFDVEQGFKRETRFTSQSPADEIISKIEEAAKPLGFDVQKKNFKMRLANSKAGRKGNLNVATEVFQVAPSLH…
MpCIPK04	MERRQQSPPSPPPSPPSRIILGKYQLTKFLGRGNFAKVYQARSLIDGSTVAVKVIDKSKTVDASMEPRIVREIDAMRRLQNHPNILKIHEVLATKTKIYLIVDFAGGGELFLKLSRRGRFPEALARRYFQQLVSALCFCHRNGIAHRDLKPQNLLLDAEGNLKVSDFGLSALPEQLKNGLLHTACGTPAYTAPEILGRIGYDGSKADAWSCGVILYVLLAGHLPFDDSNIPAMCKRITRRDYQFPEWISKPARYLIYQLLDPNPKTRIRLENVFGNNWFKKSLREEPEEKLFDDKYSFDGYKKLELGMNAFDIISMSSGLDLSGLFETTTLKSEKRFTSSEEIGVVEEKVKEIGVRLGFRVEIGKNGAIGLGKGKVTMVVEVFKIVDDLLLVALKLENG…
MpCIPK05	MLCVHPTPYSSKSTTQLDLYSLKSSSSFSLVFFFLEEKKFFFLPFPLSMDQQNKKSFQNPRNVIFNKYEMGKVLGQGNFAKVYHCKNLSANESVAIKVIKKERLKKERLVKQIKREVSVMRLVRHPHIVELKEVMATKGKIFLVVEYVKGGELFNKVAKGKLNEDVARKYFQQLISAIDFCHSRGVTHRDLKPENLLLDENEDLKVSDFGLSALPEQRREDGMLLTPCGTPAYVAPEVLKKKGYDGSKADLWSCGVILYALLCGYLPFQGENVMRIYRKTFRGEYEFPEWISPHAKLLISNLLVPDPKKRYSIVDIMNDPWFRVGFVRPIAFSMKDLSIEDNDKDINIDFNEVGEDDVDIPELVMVKPSRPFYNAFEIISSLSHGFDLRSLFETRKRLP…
MpCIPK06	MCEKENPNSHSALLDGKYELGRVLGHGTFAKVYHAKNLNTGKNVAMKVVGKEKVIKVGMIEQIKREISVMKMVKHPNIVQLHEVMASKSKIYIAMELVRGGELFNKIVKGRLKEDVARVYFQQLISAVDFCHSRGVYHRDLKPENLLLDEDGNLKVSDFGLCTFSEHLRQDGLLHTTCGTPAYVSPEVIAKKGYDGAKADIWSCGVILYVLLAGFLPFQDDNLVAMYKKIYRGDFKCPPWFSLEARRLITKLLDPNPNTRISISKIMDSCWFKKPVPKSIAMRKKEKEEEEDKVFEFLECEKSSTTMNAFHIISLSEGFDLSPLFEEKKREEREEMRFATAGTPSRVISKLEQVAKAVKFDVKSSDTKVRLQGQERGRKGKLAIAADIYAVTPSFLVVE…
MpCIPK07	MEPPFQQPTPRPPTILGKYQLTRLLGRGSFAKVYKAHSLLDNATTVAVKIIDKSKTVDAAMEPRIIREIDAMRRLHHHPNILKIHEVMATKTKIHLVVEFAAGGELFSALSRRGRFSESTARFYFQQLVSALRFCHRNGVAHRDLKPQNLLLDADGNLKVSDFGLSALPEHLKDGLLHTACGTPAYTAPEILRRNGGYDGSKADAWSCGLILYVLLAGYLPFDDLNIPAMCKKISRRDYRFPDWVSKRARIVIYRLLDPNPETRMNLEGLFSNEWFKKSLKPELEPEKSVFGCDYGKEGKVLGLNAFHIISMSSGLDLSGLFETTSSSQGGNNNNTWREKRFTSSAKIEVVEEKVKEVGGVLGFKVEVGKNSAIGLVKGKVALVVEVFEIVPCQLVLVA…
MpCIPK08	MVLRKVGKYEIGRTIGEGTFAKVKFAQNTETGESVAMKILDRSTIIKHKMADQIKREISIMKLVRHPYVIRLHEVLASRTKIYIILEFITGGELFDKIVHHGRLSEAEARRYFQQLIDGVDYCHSKGVYHRDLKPENLLLDSLGNMKISDFGLSALPEQGVSMLRTTCGTPNYVAPEVLSHKGYNGAPADVWSCGVILYVLMAGYLPFDELDLTTLYSKIDKADFSCPAWFPVGAKSLIQRILDPNPEHRITIEQIRNDEWFQKSYVPVHLLEYEDVNLDEINAAFDSAEDEGDNPQCEIADTGPLILNAFDMIMLSQGLNLATIFDRGQDTMKYQTRFITQKPAKVVLSSMEVVAQSMGFKTHIRNYKMRIEGISAKKTSHFSVILEVFEVAPTFFMV…
MpCIPK09	MMSNKVPPRTRTRVGKYEMGKTIGEGSFAKVKLAKNVQNGDSVAIKILDRNHVLKHKMMDQLKREISAMKMINHPNVIKIIEVMASKTKIYIVLELVNGGELFDKITKFVLSIRHTSVLESCTILTNATHGKLNEEEARSYFQQLINAVDYCHSRGVYHRDLKPENLLLDTNGVLKVSDFGLSTYSQQEDELLRTACGTPNYVAPEVLNDRGYVGSSSDIWSCGVILFVLMAGYLPFDEPNLSALYRRIGRAEFKFPSWFSPGAKKLLKSILNPNPLTRIKIPEILEDEWFRKGYKPACFTEEEDVNVDDVAAAFNDSKENLVTETKEKPVSINAFELISRSDSFNLDNLFEKEKGVVKRETHFASQRPANEIMSKIEEAAKPLGFNVHKRNYKMKLQG…
MpCIPK10	MENTSKVLMQRYELGRLLGQGTFGKVYYGRSTITNQSVAIKMIDKDKVIKNDQADVIKREISVMRLVKHPNIIQLFEVMATKGKIYFVIEYAKGGELFKQVSKGKLKDDVAHKYFKQLISAVDFCHSRGVYHRDIKPENILLDENENLKVSDFGLSAFTESKRPDGLLHTTCGTPAYVAPEVIKRKGYDGSKADIWSCGVVLFVLLAGYVPFNDSNLMEMYRKISKAEFKCPNWFPKNVTKLLCKMLDPNPETRISIDKIKHCSWFKYGSNGRPKKREEEKKTISSLATNSVAPTRQIEGESVSDTDTKLTIVTNHLDQMDETEKQESDLPLSINAFDIISLSSGFNLCGFFEDSFQKREARFTSKQPASTIISRLEEIAKRLKMKIKKRAAGLLKLEG…
MpCIPK11	MSDIVQAAAPAPADATTALFGKYELGKLLGCGAFAKVYHARNTENGQSVAVKVINKKKITATGLAGHVKREISIMSKLRHPNIVRLHEVLATKTKIYFVMEFAKGGELFAKIANKGRFSEDLSRRLFQQLISAVGYCHSHGVFHRDLKPENLLLDDKGNLKVSDFGLSAVKEQVRIDGMLHTLCGTPAYVAPEILAKRGYDGAKVDIWSCGIILFVLVAGYLPFNDPNLMVMYRKIYSGEFKCPRWVSPDLKRFLSRLMDTNPETRITVDEILRDPWFRKGFKEVKFYEEGFEFEKKVNNGEEEGKPLDFNAFDIISFFSRGLNLTGLFIDGGEGERFMLRELPEKVVEKAEAAAKAEGLVVRRKKECGVEIEEENGDLVIGIEIYRLTAEMVVVEVKR…
MpCIPK12	MERSGSVIMQRYELGKLLGQGTFAKVYHGRNLKNSMSVAIKVIDKEKVLKVGMIEQIKREISVMRLIRHPHVVELYEVMASKTKIYVVMEYVKGGELFNKVSKGKLKHDEARRYFQQLISAVDYCHSRGVCHRDLKPENLLLDENGNLKVSDFGLSALAETKHQDGLLHTTCGTPAYVAPEVINRKGYDGTKADIWSCGVILYVLLAGFLPFRDPNLIEMYRKIGKADFKYPNWFASDVRRLLSKILDPNPKTRISIAKIMESSWFKKGLEKPIVPDTDNKELAPLDADGVFGVCDNGDHVDLSKPCNNLNAFDIISFSSGFDLSGLFEDNKERKTEVRFTSNKPASIIISKFEELCNRLGLKVKKKDGGLFKIEGSKEGRKGRLGIDAEIFEITPVFH…
MpCIPK13	MADVLLHKVKTSSNKKDKETSTLLLGRFEVGKLLGHGTFAKVYYAKNIKTDEGVAIKVIDKEKILKGGLVAHIKREISILRRVRHPNIVQLFEVMATKTKIYFVMEYVRGGELFNKVAKGRLKEEVARKYFQQLISAVGFCHARGVYHRDLKPENLLLDENGNLKVSDFGLSAVSDQIRQDGLFHTFCGTPAYVAPEVLARKGYDGAKVDLWSCGVVLFVLMAGYLPFHDQNVMAMYKKIYKGEFRCPRWFSPDLSKLLVRLLDTKPETRIAIPDIMENRWFKKGFKQIKFYVEDDRLCNVDDGFGDNDDDTASITSVASFSDYAVSESDSEIETRRKNAPLPRPASLNAFDIISFSPGFDLSGLFEEKGDENRIVTAAPVSKIISKLEEIAQLVSFTV…
MpCIPK14	MPEIEQASPDVAAVTAIFGKYELGRVVGCGAFAKVYYARNVQTGQSVAVKIINKKKLKGTSLAENVKLEIIIMSRLHHPNIVRLHEVLATKTKIYFVMDFVRGGELFAKISKGRFSEDLSRRYFHQLISAVGYCHSRGVFHRDLKPENLLLDENGNLKVSDFGLSAVTDQIQSDGLLHTLCGTPAYVAPEVLAKRGYDGAKVDVWSCGVVLFVLAAGYLPFNDQNLMVMYRKIYKGEYKCPRWMSPGLQRFLSKLLDTNQETRITIDGMTRDPWFRKGYKEIKFHEEDYGYGHGFGFRCKCDGSKVLNLNAFDIISFSSGLNLSGFFGKFDGTERFVVRESSKRILEVVEDVGVAEGMALRWKKECGVELEGLNGKFGIEIEVYRLTEEVAMVEVRRGG…
MpCIPK15	MDPEGKLLMNRYEFRKSLGQGNFAKVYKARDLRTGDRVAVKVIDKEKVLRAGMMVQTKREIATMRRVKHPNVLRLYEVLATKTKIYLILEYAKGGELFLKILEKGKINYNQTRQYFQQLVSALDFCHKKGVYHRDLKPENLLLDENGVLKIADFGFSTFIESHRCNMLQTMCGTPMYVAPDVLRGKGYYGEKADVWSCGVILFVLLARYYPFYDRNSMEMYRKIHKGEYKCPDWFSVEIRRLLSQILNPNPDSRISTAKIMESRWFRKGLHSESVQVEREITNVAANVESDKAIVENEITIVEPNQELVQPKYLNAFHILSLSAGLDLSVFFESNNDDEIEDIKFTSKSSASSIISTMEDIVHMLNMKIVKNNGEMLKLERQQDSRQRSLTISTEIFEF…
MpCIPK16	MEEVKAHMLFGKYEMGRVLGKGTFAKVYYAKEISTGEGVAIKVVDKDKVKKEGMMEQIKREISVMRLVKHPNIVNLKEVMATKTKILFVMEYARGGELFEKVAKGKFKEELARKYFQQLISAVDYCHSRGVSHRDLKPENLLLDENENLKVSDFGLSALPEHLRQDGLLHTQCGTPAYVAPEVVRKRGYNGFKADTWSCGVILYALLAGFLPFQHENLISMYNKVFKEEYQFPPWFSPESKRLISKILVADPDRRITISSIMNVPWFQKGLSSLSTSTIANDDLELESKMNLINSTPQFFNAFEFISSMSSGFDLSGLFEEKKKRGSVFTSKCSVSEIVTKIESAAESLRFKVKKVKDFKLRLQGLIEGRKGKLAVTAEIYEVAPELAVVEFSKCSGDT…
MpCIPK17	MVILNLGKKQNKKKLHSGEGVRLGKYELGRILGEGNFGKVKFARNTDSGQPYAIKIIDKNKIIDLNITNQIKREICALKLLRHPNVVKLYEVLASKTKIYMVLEYVTGEELFDKIASKGKLTEGEGRKLFQQLIDGVSYCHSKGVFHRDLKLENVLVDAKGNLKITDFGLSALPQQFRADGLLHTTCGSPNYVAPEILANRGYNGASSDVWSCGVILYVVLTGFLPFDDRNLAVLYQKVLKGDFQKPKWLSAGAQNIIKRILDPNPKTRITMAGIKEDLWFKEGYNQADHEDGEDDVYVDDQAFNIHELSHEEEKSSSGSPIRINAFQLIGMSSCLDLSGFFEKEDVSERKIRFATNLSAKDLMEKIEDSVTEMEFRVQKKNGKMKVIQENQDHKTLGS…
MpCIPK18	MEKNGKVLMNKYEFGKKLGQGNFAKVYHARDLRTGDNVAIKVIDKEKVLKVGMRVQIMREISIMRKVKHPNVLHLYEVLATKTKNFLVLEYAKGGDLSDKIDKVRINENQARKYFQQLISALDFCHKKGVYHRDLKPENLLLDENGVLKIADFGLGTFVESHGRNIMLQTLCGTPDYVAPEVVLRKGYYGEKADVWSSGLILFALLARGVPFYDLSERKMHRNIIHGKYNYPSWFSIDVKRLLTKILNPNPSARISTAKIMENPWFRKGLHLKTVKVERDVPDAAADVESDKFIDLYENESVVVDLNQDSVQPKYLNAFHILSLSARFDLSVLFERNDDEIEDIKFTSMSSASSIISTIEDIAHILKMKIVKNNGEMLKLERPQDRPKGPLTISAEIFE…
MpCIPK19	MEPKGSVLMQRYELGRLLGQGTFAKVYHARNLITGVSVAIKVIDKEKVYKVGMVDQIKREISVMRLVRHPNVVELYEVMASKTKIFIVMEYARGGELFHKIAKGKLKTDVARRYFQQLVSAVDYCHSRGVYHRDLKPENLLLDENENLKVSDFGLSTLSETKSQDGLLYTTCGTPAYVAPEVINRKGYDGSKADIWSCGVILYVLLAGYLPFHDQNLMEMYRKIGKGEFKFPKWFAPEVRRLLSKILDPSLKTRISMAKIMENSWFKKGLEKPVVIETENSELTSLHAEGVFEVSENGGDSNTETKQQAKPCNNLNAFDIISFSSGFDLSSLFEDRIQKKEMRFTSNKPASTIISKLEEICKCLQLKVKKKDGGLLKLEGSKEGRKGILNIDAEIFEIT…
MpCIPK20	MENKATILMHKYEVGRMLGQGTFAKVYHARNLKTGQNVAIKVFDKAMIMRVGLKEQIKREISVMRLVRHPNIVEFYEVMASKTKIYFAMEQVKGGELFHKVSRGKLGEDMARKYFQQLIAAVDHCHRRGIYHRDLKPENLLLDENGDLKVADFGLSALLESKKKDDLLHTTCGTPAYVAPEIIKKKGYDGAKADIWSCGVILYVLLAGFLPFNDRNLMEMYKKIANADFKFPQWFHSDVRRLLYRILDPDPRTRITINKIMQNSWFRKGYKQIEGPHLSPTHGDISDVHNAFDDLSPPSSACGTPMFVKDEECPMKLYCFNAFDIISLSSGLDLSGLFEKDTSEGQHARFATKRPPSTIVSKLEETAQSVGRFKVMKQNGIVRVEGFETGISEQLTIDT…
MpCIPK21	MVSPKNIGKYRLGRTIGEGTFSKVKIALNSNNGEKVAIKVIDKQMVLKNNLKHQVIGTKTKIYIVMEYVSGGQLLDKISYSNKLNECETRKLFHQLIDAVDYCHNKGVYHRDLKPENLLIDSKGNLKVSDFGLSALNKLLMSKGYDGAAADVWSCGVILFELLAGFLPFDDQNLMNLYHKICRVEYVCAPWFTQSQKKLIAKILEPHPGKRITISGIIDDEWFQTDYKPICAYEFDPIINLDDDSCAFGSIEEKSTKPTITKSSSFINAFQLIAMFQDFDLSTLFEEQDHMKQTTRFGSQHTITETIEKIEAAAADVRLSVEKMNNFKMKMHSKETMTRCSRSCFDISAEVIEVAPAHCVVQVSKSVGDLRMYNEFCESLSNLLKDESSIPPQGQDSVD…
MpCIPK22	MANEESTNGVVLFGKYEIGRLLGVGASAKVYHATNIETGKSVAVKVISKKKLINGEFAANIEREISILRRLHHPNIIDLFEVLASKSKIYFVVEFAEAGELFEEVAKNEKLTEDHARRYFRQLISAVKHCHSRGVFHRDLKLDNLLLDENDNLKVTDFGLSAVKKQIRPDGLLHTVCGTPSYVAPEILAKKGYDGAKADVWSCGVVLFTVTAGYLPFNDYNITVLYRKIYRGQFRFPKWMSCDLKNLLSRMLDTNPKTRISVDEILEDPWFSLGGYKLDRVLVKTEMEESRTGFKSLNAFDLISFSTGLDMSGMFEENVGLSLVERIVSAKLPERIVERVEEIVEGTKVVVKRLKNGGGAKLEGQEGNLIALVVIYRLTDELVVVEMKKRGKGDEYNAQ…
MpCIPK23	MTSRSSNSSGGSSNGGRAKAGKYELGRTLGEGNFAKVKFARHVETGDHVAIKILDKEKILKHKMIRQIKQEISTMKLIRHPNVIRMHEVIANRSKIFIVMELVTGGELFDKIARSGRLKEDEARKYFQQLICAVDYCHSRGVCHRDLKPENLLLDANGTLKVSDFGLSALPQQVREDGLLHTTCGTPNYVAPEVIQNKGYDGAIADLWSCGVILFVLMAGYLPFEEDNLVALYKKIFKADFACPPWFSSSAKKLIKRILDPSPITRIKIAEVIENEWFKKGYKPPVFEQADVSLDDVNSIFNGYMDSDNIVVERQEEGPVAPVTMNAFELISKSQGLNLSSLFEKQMGLVKRETRFTSKCSANEIISKIEKTAGPLGFDVKKNNCKLRIYGEKTGRKGH…
MpCIPK24	MKKVRRKIGKYEVGRTIGEGTFAKVKFAKHTETGESVAIKVMAKTTILKHRMVEQIKREISIMKIVRHPNIVRLHEVLASQTKIYIILEFVMGGELYDKIVQQVKLSENESRRYFQQLIDAVAHCHKKGVYHRDLKPENLLLDAYGNLKVSDFGLSALTKQGDELLHTTCGTPNYVAPEVLSNQGYDGAAADVWSCGIILYVLMAGYLPFEEADLPTLFRRISAGEFVCPVWFSAGAKTFIHKILDPNPKTRVKIVEIRKDPWFRKNYSPIKLREDEQVNLDDIKAVFDDIEDQYVSERSEIAEGGPLIMNAFEMITLSQGLNLSPLFDRHQDYVKRQTRFVSRKPATVIISSIEAVAESMGLKVHSRNYKMRIERVSSNKVGQFAVVLEVFEVAPSLF…
MpCIPK25	MEQHNQNRKRNILFNKYEIGKTLGQGNFAKVYHGRNIATNENVAIKVIKKEKLKKERLMKQIKREVSVMRLVRHPHIVELKEVMANKAKVFMVVEYVKGGELFAKVAKGKMEENIARKYFQQLISAVDFCHSRGVTHRDLKPENLLLDENEDLKVSDFGLSALPDQRRSDGMLLTPCGTPAYVAPEVLKKIGYDGSKADIWSCGVILFALLCGYLPFQGENVMRIYSKSFKADYVLPEWISPGAKKLISNLLVVDPEKRFSIPDIMKDPWFQIGFMRPIAFSMKESAVDDNIDFSGDDEGSGNSNGDGNSFEVVGGTGTGTGTGTKHARRPSYNAFEIISSLSHGFDLRNLFETRKRSPSMFISKLSASAVVGKLENVAKKLNLRVTGKKDFMVRMQGT…
MpCIPK26	MSVKDEECSTKLYRSINAFDIISLSPGIDLSCLFEKDMSKRHHARFATKRPPSTIVTKLEEIAQIDGRFKVMKQNGVVRLEGIETRIDEQLSIDIEIFEVTSSFYIVEVRKIAGDTLEYGKFLNQYLKPSLN
MrCIPK01	MVIINQARRIEGKVMRLGKYELGKTLGEGNFGKVKLARDTDCGQFFAVKILEKNKIVDLNNTDQIKREITLKLLKHPNVVRLYEVLASKTKIYMVLEYVNGGELFDKISSKGKLTEAHGRKMFQQLIDGVSYCHNKGVHRDLKLENVLVDARGNIKITDFNLSALPQHCRADGLLHTTCGSPNYVAPEILANRGYDGAKSDIWSCGVLYVILTGYLPFDDRNLAVLYQKIFKADVQIPRWLSPGAQNVIKKILDPDPKTRVTMDMIKEDEWFKEGYPANLEDEEEEEDVYIDDEAFSIQEVSLEGDQGSPKSPTLINAFQLIGMSSCLDLSGFFEQEDVSERKIRTSNHSPKDLTEKIEDIVIEMGFRVQKKNGKLKVIQENKAHKSLGSLSVAAEVFE…
MrCIPK02	MESDMKPNVLMERYELGRLLGQGTFGKVYYARSTVTNQSVAIKAIEKDKVLRTGQVDRIKREIFVMKLAHPNIIQLFEVMATKSKIYFVMEYAKGGELFDKVCKGRLKEKVAHKYFKQLINAVDFCHSRGVYHRDIKPNVLLDENGNLKVSDFGLSALVESNQKDIILRTPCGTPAYVAPEVIKRKGYDGAKADIWSCGIVLFVFLAYLPFHDSNLIEMYRKIHKAELKCPSWFRPEVCKLLSDILDPNPDTRISIEKIKEHCWFKNEPTARNKKPLENNTVSSSSSVVSDQNDENDSLEGEAKEESVVPISINAFDIISLSASFDLSRFFKDDVQKREARFSSKPASAIISKMEDVAKQLRMKIKKKAAGLLKLEGSDEGRKGVLSIDAEIFEVTPNF…
MrCIPK03	MSQPKIKRRVGIYEVGRTIGEGTFAKVKFARNSVTGEAVALKILDKEKVLKHKMAEQIKREIATMKLIKPNVVRLYEVMGSRTKIYIVLEFVTGGELFDKIVNHGRMGEPEARRYFQQLVNVVDYCHSRGVYHRDLKPNLLLDAYGNLKVSDFGLSALSQQVRDDGLLHTTCGTPNYVAPEVLNDRGYDGATADLWSCGVILFVLVAYLPFDDPNLMELYKKISSADFTCPPWLSFSARKLITRILDPNPMTRITMAEILDDEWFKKDYKPPVFEEGETNLDDVEAVFKDSEEHHVTEKKEEQPTSMNAFELISMSRGLNLENLFDVEQGFKRETRFTSQSPADEINKIEEAAKPLGFDVQKKNFKMRLANSKAGRKGNLNVATEVFQVAPSLHMVEVR…
MrCIPK04	MERRQQSPPSPPPSPPSRIILGKYQLTKFLGRGNFAKVYQARSLIDGSTVAVKVIDKSKTVDASMEPRIREIDAMRRLQNHPNILKIHEVLATKTKIYLIVDFAGGGELFLKLSRRGRFPEALARRYFQQLVSALCFCRNGIAHRDLKPQNLLLDADGNLKVSDFGLSALPEQLKNGLLHTACGTPAYTAPEILGRIGYEGSKADAWCGVILYVLLAGHLPFDDSNIPAMCKRITRRDYQFPEWISKPARYLIYQLLDPNPKTRIRLESVFGNNWFKSLREEPEEKLFDDKYSFDGYKKLELGMNAFDIISMSSGLNLSGLFETTAFRSEKRFTSSEEVGVVEEKKEIGVRLGFRVEIGKNGAIGFGKGKVTMVVEVFKIVDDLLLVALKLENGGLEFE…
MrCIPK05	MDQENKQSFQNRRNIIFNKYEMGKVLGQGNFAKVYHCKNLSANESVAIKVIKKERLKKERLVKQIKREVVMHLVRHPHIVELKEVMATKGKIFLVVEYVKGGELFNKVAKGKLNEDVARKYFQQLISAIDFCHSRGVTRDLKPENLLLDENEDLKVSDFGLSALPEQRREDGMLLTPCGTPAYVAPEVLKKKGYDGSKADLWSCGVIYALLCGYLPFQGENVMRIYRKSFRGEYEFPEWISPHAKLLISNLLVPDPKKRYSIVDIMNDPWFQVGFVPIIAFSSIKDLSIEDNDKDFNEVGEDEDDVDIPELVMVKPSRPFYNAFEIISSLSHGFDLRSLFETRKRPSMFISKFSASTMLEKLEVMAKKLNLKITGKKEFVVRMEGAREGRKGKVAMTME…
MrCIPK06	MCDKENPNSHSALLDGKYELGRVLGHGTFAKVYHARNLNTGKNVAMKVVGKEKVIKVGMMEQIKREISVKMVKHPNIVQLHEVMASKSKIYIAMELVRGGELFNKIVKGRLKEDVARVYFQQLISAVDFCHSRGVYHRLKPENLLLDEDGNLKVSDFGLCTFSEHLRQDGLLHTTCGTPAYVSPEVIAKKGYDGAKADIWSCGVILYLLAGFLPFQDDNLVAMYKKIYRGDFKCPPWFSLEARRLITKLLDPNPNTRISISKIMDSCWFKKPVPKSAMRKKEKEEEEDKVFEFLECEKSPTTMNAFHIISLSEGFDLSPLFEEKKREEREEMRFATAGTPSRVISLEQVAKAVKFDVKSSDTKVRLQGQERGRKGKLAIAADIYAVTPSFLVVEVKKDK…
MrCIPK07	MEPPLQQPPTPRSPTILGKYRLTRLLGRGSFAKVYKAHSLLDNATTVAVKIIDKSKTVDAAMEPRIIREDAMRRLHHHPNILKIHEVMATKTKIHLIVEFAAGGELFSALSRRGRFSESTARFYFQQLVSALRFCHRNVAHRDLKLQNLLLDDDGNLKVSDFGLSALPEHLKDGLLHTACGTPAYTAPEILRRSGGYDGSKADAWSCLILYVLLAGYLPFDDLNIPAMCKKISRGDYRFPDWVSKRARFVIYRLLDPNPETRMGLEGLFGNEWFKKLKPEPEPEKSVFGCDYGKEGKILGINAFHIISMSSGLDLSGLFETTSSQGGNSNTWREKRFTSSAKIEVEEKVKEVGGVLGFKVVVGKNSAIGLVKGKVGLVVEVFEIVPCHFVLVAVKVVEG…
MrCIPK08	MVLRKVGKYEIGRTIGEGTFAKVKFAQNTETGESVAMKVLDRSTIIKHKMADQIKREISIMKLVRHPYVRLHEVLASRTKIYIILEFITGGELFDKIVHHGRLSEAEARRYFQQLIDGVDYCHSKGVYHRDLKPENLLDSLGNMKISDFGLSALPEQGVSMLRTTCGTPNYVAPEVLSHKGYNGAPADVWSCGVILYVLMAGYLPFDLDLTTLYSKIDKADFSCPAWFPVGAKSLIQRILDPNPEHRITIEQIRNDEWFQKSYVPVHLLEYEDVNLEINAAFDSAEDEGDNPQCEIADTGPLILNAFDMIMLSQGLNLATIFDRGQDTMRYQTRFITQKPAKVVLSMEVVAQSMGFKTHIRNYKMRIEGISAKKTSHFSVILEVFEVAPTFFMVDIQKA…
MrCIPK09	MSNKVPPRPRTRVGKYEMGKTIGEGSFAKVKLAKNVENGDYVAIKILDRNHVLKHKMMDQLKREISAMKINHPNVIKIFEVMASKTKIYIVLELVNGGELFDKIATHGRLKEDEARSYFQQLINAVDYCHSRGVYHRDKPENLLLDTNGVLKVSDFGLSTYSQQEDELLRTACGTPNYVAPEVLNDRGYVGSSSDIWSCGVILYVLMGYLPFDEPNLIALYRKIGRAEFTCPSWFSPEAKKLLKSILNPNPLTRIKIPEILEDEWFRKGYKPASFTEDVNVDDVAAAFNDSKENLVTESKEKPVSMNAFELISRSESFNLDNLFEREKGVVKRETHFTSQRPANEMSKIEEAAKPLGFNVHKRNYKMKLQGDKSGRKGHLSVATEVFEVAPSLHMVELR…
MrCIPK10	MENTSKVLMQRYELGRLLGQGTFGKVYYGRSTITNQSVAIKMIDKDKVIKNDQADVIKREISVMRLVKHNIIQLFEVMATRSKIYFVIEYARGGELFKQVAKGKLKDDVAHKYFKQLISAVDFCHSRGVYHRDIKPENLLDENENLKVSDFGLSAFTESKRPDGLLHTTCGTPAYVAPEVIKRKGYDGSKADIWSCGVVLFVLLAGYPFNDSNLIEMYRKISKAEFKCPNWFPKNVKKLLCKMLDPNPETRISIDKIKHCSWFKYGSNGRPKKHEVKKTISSFTTNSAAPTCQIEGESVSNTDTKLTIVTNHLDQMDETEKQESALPSINAFDIISLSSGFNLCGFEDSFQKREARFTSKQPASTIISRLEEIAKRLKMKIKKRAAGLLKLEGVDEGRK…
MrCIPK11	MSDIEQAAPADATTTALFGKYELGKLLGCGAFAKVYHARNTENGQSVAVKVINKKKITATGLAGHVKRESIMSKLRHPNIVRLHEVLATKTKIYFVMEFAKGGELFAKIANKGRFSEDLSRRLFQQLISAVGYCHSHGFHRDLKPENLLLDDKGNLKVSDFGLSAVKEQVRIDGMLHTLCGTPAYVAPEILAKRGYDGAKVDIWSCGILFVLVAGYLPFNDPNLMVMYRKIYSGEFKCPRWVSPDLKRFLSRLMDTNPETRITVDEILRDPWFRKGKEVKFYEEGFEFEKKVNGEEEEKPLDFNAFDIISFFSRGLNLSGFFVDGGEGERFMLRELPEKVVEKAEAAKAEGLVVRRKKECGLEIEEQNGDLVIGIEIYRLTAEMVVVEVKRFGGEAAAF…
MrCIPK12	MTSRSSHSSSSNVGRAKAGKYELGRTLGEGNFAKVKFAKHVETGDHVAIKILDKEKILKHKMIRQIKQESTMKLIRHPNVIRMHEVIANRSKIFIVMELVTGGELFDKIARSGRLKEDEARKYFQQLICAVDYCHSRGCHRDLKPENLLLDANGTLKVSDFGLSALPQQVREDGLLHTTCGTPNYVAPEVIQNKGYDGAIADLWSCGILFVLMAGYLPFEEDNLVALYKKIFKADFICPPWFSSSAKKLIKRILDPSPITRIKIAEVIENEWFKKGKPPVFEQADVSLDDVNSIFSGYMDSDNIVVERQEEGPVAPVTMNAFELISKSQGLNLSSLFEKQMGLVKETRFTSKCSANEIISKIEKTAGPLGFDVKKNNCKLRIYGEKTGRKGHLSVATEI…
MrCIPK13	MAGYLPFHDQNVMAMYKKIYKGEFRCPRWFSPDLSKLLVRLLDTKPETRIAIPDIMENRWFKKGFKQIKYVEDDRLCNVDDGFGDNDDDTASITSVASFSDYAVSESDSEIETRRKNAPLPRPASLNAFDIISFSPGFLSGLFEEKGDENRIVTAAPVSKIISKLEEIAQLVSFSVRKKDCRVSLEGTREGVKGPLTIAAEIFELTPLVVVEVKKKGGDRAEYERFCNEELKPGLQNLTVEESAASADLSLESATSSALSLPEGPSLLRVLSEPVHFTSDIESPLYTPDE
MrCIPK14	MPEIEQASPDVAAVTALFGKYELGRVVGCGAFAKVYYARNVQTGQSVAVKIINKKKLNGTGLAGNVKLETIMSRLHHPHIVRLHEVLATKTKIYFVMDFVRGGELFAKISKGRFSEDLSRRYFHQLISAVGYCHSRGVHRDLKPENLLLDENGNLKVSDFGLSAVTDQIRPDGLLHTLCGTPAYVAPEILAKRGYDGAKVDVWSCGVLFVLAAGYLPFNDQNLMVMYRKIYKGEYKCPRWMSPGLQRFLSKLLDTNPETRITVDGMTRDPWFRKGYEIKFHEEDYGYWHGFGFGCKCDGSEVLNLNAFDIISFSSGLNLSGLFGEFDGTERFVLRESPERILEVVEVGAAEGMALRWKKECGVELEGLNGNFGIEIEVYRLTEEVAMVEVRRRGNDAVT…
MrCIPK15	MKKVRRKIGKYEVGRTIGEGTFAKVKFAKHSETGESVAIKVMAKTTILKHRMVEQIKREISIMKIVRHPIVRLHEVLASQTKIYIILEFVMGGELYDKIVQQVKLSENESRRYFQQLIDAVAHCHKKGVYHRDLKPENLLDACGNLKVSDFGLSALTKQGDELLHTTCGTPNYVAPEVLSNQGYDGAAADVWSCGIILYVLMAGYLPEEADLPTLFRRISAGEFVCPVWFSAGAKTFIHKILDPNPKTRVKIVEIRKDPWFRKNYSPIKLREDEQVLDDIKAVFDDIEDQYVSERSEIAEGGPLIMNAFEMITLSQGLNLSPLFDRHQDYVKRQTRFVSRKPATVISSIEAVAESMGLKVHSRNYKVSICNAYFTQ
MrCIPK16	MEEVKAHMLFGKYEMGRVLGKGTFAKVYYAKEISTGEGVAIKVLDKDIVKKEGMMEQIKREISVMRLVKPNIVNLKEVMATKTKILFVMEYARGGELFEKVAKGKFKEELARKYFQQLISAVDYCHSRGVSHRDLKPELLLDENENLKVSDFGLSALPEQLRQDGLLHTQCGTPAYVAPEVVRKRGYNGFKADTWSCGVILYALLAGLPFQHENLISMYNKVFKEEYQFPPWFSPESKRLISKILVADPERRITIPSIMNVPWFQKGLSSLSTTTTDDLELESKVNLINSTPQFFNAFEFISSMSSGFDLSGLFEEKKKRGSVFTSKCSVSEIVTKIESAAKSLRKVKKVKDFKLKLQGLIEGRKGKLAVTAEIYEVAPELAVVEFSKCSGDTFEYVKL…
MrCIPK17	MVILNLGKKQSKKKLHSEEGVRLGKYELGRILGEGNFGKVKFARNADSGQPYAIKIIDKNKIIDLNITNIKREICALKLLRHPNVVKLYEVLASKTKIYMVLEYVTGEELFDKIASKGKLTEGEGRKLFQQLIDGVSYHSKGVFHRDLKLENVLVDAKGNLKITDFGLSALPQQFRADGLLHTTCGSANYVAPEILANRGYNGASSDWSCGVILYVVLTGFLPFDDRNLAVLYQKVLKGDFQKPKWLSAGAQNIIKRILDPNPKTRITMAGIKEDLFKEGYNQADHEDEEEDVYVDDQAFNIHELSHEEEKSSSGSPIRINAFQLIGMSSCLDLSGFFEKEDVSEKIRFTTNLSAKDLMEKIEDSVTEMEFRVQKKNGKVSTIADI
MrCIPK18	MRNKYIQKIKIILVRTCGFNHTMEKNGKVLMNKYEFGRKLGQGNFAKVYHARDLRTGDNVAIKVIDKEKLKVGMQVQTMREISIMRKVKHPNVLRLYEVLATKTKIYLVIEYAKGGDLSEKIENVRINENQARKYFQQISALDFCHKKGVYHRDLKPENLLLDENGVLKIADFGLGAFVESHRRNIMLQTMCGTPDYVAPEVVLRKGYGEKADVWSSGVILFALLARGLPFYGLSERKMYRNIIHGKYNYPSWFSIDVQRLLSKILIPNPSARISTKIMENPWFQKGLHLKTVEVERDVLDAAADVESHKSIDLYENESVVVDPNQESVQPKYLNAFHILSLSAKDLTVLFESDNDEIEDIKFTSMSSASSIISTIEDIAHILKMKIVKNNGEMLKLER…
MrCIPK19	MEPKGSVLMQRYEMGRLLGQGTFAKVYHARNLITGMSVAIKVVDKEKIFKVGMVDQIKREISVMRLVRHNVVELYEVMASKTKIFIVMEYARGGELFHKIAKGKLKTDVARRYFQQLVSAVDYCHSRGVYHRDLKPENLLDENENLKVSDFGLSTLSESKSQDGLLHTTCGTPAYVAPEVINRKGYDGSKADIWSCGVILYVLLAGYPFHDQNLMEMYRKIGKGEFKFPKWFAPEVRRLLSKILDPSLKTRISMAKIMENSWFKKGLEKPVVIETGNELTSLHAEGVFEVSENGGASNTETKQQQVKPCNNLNAFDIISFSSGFDLSGLFEDTIQKKEMRFTSNKASTIISKLEEICKCLQLKVKKKDGGLLKLEGSKEGRKGTLNIDAEIFEITPHFH…
MrCIPK20	MENKATILMQKYEVGRMLGQGNFAKVYHARNLKTGQNVAIKVFNKEMIMRVGLKEQIKREISVMRLVRHNIVEFYEVMASKTKIYFAMEQVKGGELFHKVSQGKLREDMARKYFQQLIAAVDHCHRRGIYHRDLKPENLLDENGDLKVADFGLSALLESKKKDDLLHTTCGTPAYVAPEIIKKKGYDGAKADIWSCGVILYVLLAGFPFNDKNLMEMYKKITKAEFKFPQWFGSDVRRLLYRILDPDPRTRITISKIMQNSWFRKGYKQIEGPHLSTHGDISDVHNAFDELSPPSSAYGTPSPMSVKDEECPMKLCCFNAFDIISLSSGLDLSGLFEKDMSEGTTKICYKKTTFNNCVKT
MrCIPK21	MVSPKNIGKYRLGRTIGEGTFSKVKIALNSNNGEKVAIKVIDKQMVLKNNLKHQVQSEIRTMKLLHHPNVRIHEVIGTKTKIYIVMEYVSGGQLLDKMSYSNKLNECEARKLFQQLIDAVDYCHNKGVYHRDLKPENLLDSKGNLKVSDFGLSALNKPNDVLNTRCGSPCYVAPELLISKGYDGAAADVWSCGVILFELLAGFLPFDQNLTSLYHKICKAEYVCAPWFTQSQKKLIAKILEPRPGKRITISGIIDDEWFQTDYKPICTYEFDPIINDDDSCAFNSIEEKTTKPTITKSSSFINAFQLIAMFQDFDLSTLFEEQDHMKQTTRLGSQHTITETVEKIAAATDVRLSVEKMNNFKMKMHSKQTMTRCSRSYFDMSAEVIEVAPAHCVVQVSK…
MrCIPK22	MAQIQTQTTNEESKNGVVLFGKYEIGRLLGVGASAKVYHATNIETGKSVAVKVISKKKLINGEFAANIEEISILRRLHHPNIIDLFEVLASKSKIYFVVEFAAAGELFEEVAKKEKLTEDHARRYFRQLISAVKHCHSGVFHRDLKLDNLLLDENDNLKVTDFGLSAVKNQIRPDGLLHTVCGTPSYVAPEILAKKGYDGAKADVWSGVVLFTVTAGYLPFNDYNITVLYRKIYRGQFRFPKWMSCDLKNLLSRMLDTNPKTRINVDEILKDSWFSGGYKLDRVLVKSEMEESRTGFKSLNAFDLISFSIGLDMSGMFEENVGLGLVERIVSAELPERIVERVEEVEGTKVVVKRLKNGGGAKLEGQEGNLLALIVVYRLTDQLVVVEMKKRGKGDEYN…
MrCIPK23	MTSRSSHSSGNVGRAKAGKYELGRTLGEGNFAKVKFAKHVETGDHVAIKILDKEKILKHKMIRQIKQEITMKLIRHPNVIRMHEVIANRSKIFIVMELVTGGELFDKIARSGRLKEDEARKYFQQLICAVDYCHSRGVHRDLKPENLLLDANGTLKVSDFGLSALPQQVREDGLLHTTCGTPNYVAPEVIQNKGYDGAIADLWSCGVLFVLMAGYLPFEEDNLVALYKKIFKADFICPPWFSSSAKKLIKRILDPSPITRIKIAEVIENEWFKKGYPPVFEQADVSLDDVNSIFSGYMDSDNIVVERQEEGPVAPVTMNAFELISKSQGLNLSSLFEKQMGLVKRTRFTSKCSANEIISKIEKTAGPLGFDVKKNNCKLRIYGEKTGRKGHLSVATEIL…
MrCIPK24	MKKVRRKIGKYEVGRTIGEGTFAKVKFAKHSETGESVAIKVMAKTTILKHRMVEQIKREISIMKIVRHPIVRLHEVLASQTKIYIILEFVMGGELYDKIVQQVKLSENESRRYFQQLIDAVAHCHKKGVYHRDLKPENLLDACGNLKVSDFGLSALTKQGDELLHTTCGSPNYVAPEVLSNQGYDGATADVWSCGIILYVLMAGYLPEEADLPTLFRRISAGEFVCPVWFSAGAKTFIHKILDPNPKTRVKIVEIRKDPWFRKNYSPIKLREDEQVLDDIKAVFDDIEDQYVSERSEIAEGGPLIMNAFEMITLSQGLNLSPLFDRHQDYVKRQTRFVSRKPATVISSIEAVAESMGLKVHSRNYKVSICNAYFTQ
MrCIPK25	MEQHNQNRKRNILFNKYEIGKTLGQGNFAKVYHGRNIATNENVAIKVIKKEKLKKERLMKQIKREVSVMLVRHPHIVELKEVMANKAKVFMVVEYVKGGELFAKVAKGKMEEQIARKYFQQLISAVDFCHSRGVTHRDKPENLLLDENEDLKVSDFGLSALPDQRRSDGMLLTPCGTPAYVAPEVLKKIGYDGSKADIWSCGVILFALCGYLPFQGENVMRIYSKSFKADYVLPEWISPGAKKLISNLLVVDPEKRFSIPDIMKDPWFQIGFMRPIFSMKESAVDDNIDFSGDDEGNVSSNGNIAEVVGGIGTKHARRPSYNAFEIISSLSHGFDLRNLFETRKRPSMFISKLSASAVVGKLENVAKKLNLRVTGKKDFMVRMQGTTEGRKGKLGMTVE…
MrCIPK26	MKQIKREVSVMRLVRHPHIVELKEVMANKAKVFMVVEYVKGGELFAKVAKGKMEEQIARKYFQQLISAVFCHSRGVTHRDLKPENLLLDENEDLKVSDFGLSALPDQRRSDGMLLTPCGTPAYVAPEVLKKIGYDGSKDIWSCGVILFALLCGYLPFQGENVMRIYSKSFKADYVLPEWISPGAKKLISNLLVVDPEKRFSIPDIMKPWFQIGFMRPIAFSMKESAVDDNIDFSGDDEGNVSSNGNNGDGNIAEVVGGIGTKHARRPSYNAFEIISLSHGFDLRNLFETRKRSPSMFISKLSASAVVGKLENVAKKLNLRVTGKKDFMVRMQGTTEGRKGKLGMTEVFEVAPEVAVVEFSKSAGDTLEYVKFCEDEVRPSLKDIVWSWQGDTQY
MrCIPK27	MSNKVPPRPRTRVGKYEMGKTIGEGSFAKVKLAKNVENGDYVAIKILDRNHVLKHKMMDQLKREISAMKINHPNVIKIFEVMASKTKIYIVLELVNGGELFDKIATHGRLKEDEARSYFQQLINAVDYCHSRGVYHRDKPENLLLDTNGVLKVSDFGLSTYSQQEDELLRTACGTPNYVAPEVLNDRGYVGSSSDIWSCGVILYVLMGYLPFDEPNLIALYRKIGRAEFTCPSWFSPEAKKLLKSILNPNPLTRIKIPEILEDEWFRKGYKPASFTEDVNVDDVAAAFNDSKENLVTETKEKPVSMNAFELISRSESFNLDNLFEREKGVVKRETHFTSQRPANEMSKIEEAAKPLGFNVHKRNYKMKLQGDKSGRKGHLSVATEVLIHSYMIVGIFLC…
MrCIPK28	MERSGSVIMQRYELGKLLGQGTFAKVYHARNLKNGMSVAIKVIEKEKVLKVGMIDQIKREISVMRLIRHHVVELYEVMASKTKIYFVMEYVKGGELFNKVSKGKLKHDEARRYFQQLISAVDYCHSRGVCHRDLKPENLLDENGNLKVSDFGLSALAETKHQDGLLHTTCGTPAYVAPEVINRKGYDGTKADIWSCGVILYVLLAGFPFRDPNLIEMYRKIGKADFKYPNWFASDVRRLLSKILDPNPKTRISIAKIMENSWFKKGLEKPIVPDTDKELAPLDADGVFGACENGDHVDLMKPCNNLNAFDIISFSSGFDLSGLFEDNKERKTEVRFTSNKPASIISKFEGNL
MsCIPK01.2	MVIINQARRIEGKVVQLGKYELGKTLGEGNFGKVKLARDTDCGNYFAVKILEKNKIVDLNNTDQIKREISTLKLLKHPNVVRLYEVLASKTKIYMVLEYVNGGELFDKISSKGKLIEAHGRKMFQQLIDGVSYCHNKGVFHRDLKLENVLVDAKGNIKITDFNLSALPQHCRADGLLHTTCGSPNYVAPEILANRGYDGAKSDIWSCGVILYVILTGYLPFDDRNLAVLYQKIFKADVQIPRWLSPGAQNIIKKILDPNPKTRVTMDMIKEDEWFKEGYNPANLEDEEEEEEEDVYTDDEAFSIHEVSLEGDQSPKSPALINAFQLIGMSSCLDLSGFFEQEDVSERKIRFTSNHSPKDLTEKIEDIVIEMGYRVQKKNGKLKVIQEDKAQKSLGSLSV…
MsCIPK01.3	MVIINQARRIEGKAVQLGKYELGKTLGEGNFGKVKLARDTDCGNYFAVKILEKNKIVDLNNTDQIKREISTLKLLKHPNVVRLYEVLASKTKIYMVLEYVNGGELFDKISSKGKLIEAHGRKMFQQLIDGVSYCHNKGVFHRDLKLENVLVDAKGNIKITDFNLSALPQHCRADGLLHTTCGSPNYVAPEILANRGYDGAKSDIWSCGVILYVILTGYLPFDDRNLAVLYQKIFKADVQIPRWLSTGAQNIIKKILDPNPKTRVTMDMIKEDEWFKEGYNPANLEDEEEEEEEDVYTDDEAFSIHEVSLEGDQSPKSPALINAFQLIGMSSCLDLSGFFEQEDVSERKIRFTSNHSPKDLTEKIEDIVIEMGYRVQKKNGKLKVIQEDKAHKSLGSLSV…
MsCIPK01.4	MVIINQARRIEGKVVQLGKYELGKTLGEGNFGKVKLARDTDCGNYFAVKILEKNKIVDLNNTDQIKREISTLKLLKHPNVVRLYEVLASKTKIYMVLEYVNGGELFDKISSKGKLIEAHGRKMFQQLIDGVSYCHNKGVFHRDLKLENVLVDAKGNIKITDFNLSALPQHCRADGLLHTTCGSPNYVAPEILANRGYDGAKSDIWSCGVILYVILTGYLPFDDRNLAVLYQKIFKADVQIPRWLSPGAQNIIKKILDPNPKTRVTMDMIKEDEWFKEGYNPANLEDEEEEEEEDVYTDDEAFSIHEVSLEGDQSPKSPALINAFQLIGMSSCLDLSGFFEQEDVSERKIRFTSNHSPKDLTEKIEDIVIEMGYRVQKKNGKLKVIQEDKAQKSLGSLSV…
MsCIPK02.1	MESDMKPNVLMERYELGRLLGQGTFGKVYYARSTVTNQSVAIKAIEKDKVMRTGQVDRIKREISVMKLARHPNIIQLFEVMATKSKIYFVMEYAKGGELFDKVCKGRLKEKVAHRYFKQLINAVDFCHSRGVYHRDIKPENVLLDENGNLKVSDFGLSALVESHQQNIILRTPCGTPAYVAPEVIKRKGYDGAKADIWSCGIVLFVLLAGYLPFHDPNLIEMYRKIHKAELKCPGWFRPEVCKLLSDILDPNPNTRISIEKIKEHCWFKNEPTSRSKKPLLENNTVSSSSSVVSDQNDENDGLEVEVKEESVVPISINAFDIISLSASFDLSRFFKDDVQKREARFSSKLPASTIISKIEDIAKQLRMKIKKKAAGLLKLEGFDEGRKGVLSIDAEIFE…
MsCIPK02.2	MESDMKPNVLMERYELGRLLGQGTFGKVYYARSTVTNQSVAIKAIEKDKVMRTGQVDRIKREISVMKLARHPNIIQLFEVMATKSKIYFVMEYAKGGELFDKVCKGRLKEKVAHRYFKQLINAVDFCHSRGVYHRDIKPENVLLDENGNLKVSDFGLSALVESHQQNIILRTPCGTPAYVAPEVIKRKGYDGAKADIWSCGIVLFVLLAGYLPFHDPNLIEMYRKIHKAELKCPGWFRPEVCKLLSDILDPNPNTRISIEKIKEHCWFKNEPTSRSKKPLLENSTVSSSSSVVSDQNDENDGLEVEVKEESVVPISINAFDIISLSASFDLSRFFKDDVQKREARFSSKLPASTIISKIEDIAKQLRMKIKKKAAGLLKLEGFDEGRKGVLSIDAEIFE…
MsCIPK02.3	MESDMTPNVLMERYELGRLLGQGTFGKVYYARSTETNQSVAIKAIEKDKVMRTGQVDRIKREISVMKLARHPNIIQLFEVMATKSKIYFVMEYAKGGELFDKVCKGRLKEKVAHRYFKQLINAVDFCHSRGVYHRDIKPENVLLDENGNLKVSDFGLSALVESHQQNIILRTPCGTPAYVAPEVIKRKGYDGAKADIWSCGIVLFVLLAGYLPFHDPNLIEMYRKIHKAELKCPGWFRPEVCKLLSDILDPNPNTRISIEKIKEHCWFKNEPTSRSKKPLLENNTVSSSSSVVSDQNDENDGLEVEVKEESVVPISINAFDIISLSASFDLSRFFKDDVQKREARFSSKLPASTIISKIEDIAKQLRMKIKKKAAGLLKLEGFDEGKKGVLSIDAEIFE…
MsCIPK02.4	MESDMKPNVLMERYELGRLLGQGTFGKVYYARSTVTNQSVAIKAIEKDKVMRTGQVDRIKREISVMKLARHPNIIQLFEVMATKSKIYFVMEYAKGGELFDKVCKGRLKEKVAHRYFKQLINAVDFCHSRGVYHRDIKPENVLLDENGNLKVSDFGLSALVESHQQNIILRTPCGTPAYVAPEVIKRKGYDGAKADIWSCGIVLFVLLAGYLPFHDPNLIEMYRKIHKAELKCPGWFRPEVCKLLSDILDPNPNTRISIEKIKEHCWFKNEPTSRSKKPLLENNTVSSSSSVVSDQNDENDGLEVEVKEESVVPISINAFDIISLSASFDLSRFFKDDVQKREARFSSKLPASTIISKIEDIAKQLRMKIKKKAAGLLKLEGFDEGRKGVLSIDAEIFE…
MsCIPK03.1	MSQPKIKRRVGIYEVGRTIGEGTFAKVKFARNSETGEAVALKILDKEKVLKHKMAEQIKREIATMKLIKHPNVVRLYEVMGSRTKIYIVLEFVTGGELFDKIVNHGRMGEPEARRYFQQLINVVDYCHSRGVYHRDLKPENLLLDAYGNLKVSDFGLSALSQQVRDDGLLHTTCGTPNYVAPEVLNDRGYDGATADLWSCGVILFVLVAGYLPFDDPNLMELYKKISSADFTCPPWLSFSARKLITRILDPNPMTRITMAEILDDEWFKKDYKPPVFEESGETNLDDVEAVFKDSEEHHVTEKKEEQPTSMNAFELISMSRGLNLENLFDVEQGFKRETRFTSQSPADEIINKIEEAAKPLGFDVQKKNFKMRLANSKAGRKGNLNVATEVFQVAPSLH…
MsCIPK03.2	MSQPKIKRRVGIYEVGRTIGEGTFAKVKFARNSETGEAVALKILDKEKVLKHKMAEQIKREIATMKLIKHPNVVRLYEVMGSRTKIYIVLEFVTGGELFDKIVNHGRMGEPEARRYFQQLINVVDYCHSRGVYHRDLKPENLLLDAYGNLKVSDFGLSALSQQVRDDGLLHTTCGTPNYVAPEVLNDRGYDGATADMWSCGVILFVLVAGYLPFDDPNLMELYKKISSADFTCPPWLSFSARKLITRILDPNPMTRITMPEILDDEWFKKDYKPPVFEESGETNLDDVEAVFKDSEEHHVTEKKEEQPTSMNAFELISMSRGLNLENLFDVEQGFKRETRFTSQSPADEIINKIEEAAKPLGFDVQKKNFKMRLANSKAGRKGNLNVATEVFQVAPSLH…
MsCIPK03.3	MSQPKIKRRVGIYEVGRTIGEGTFAKVKFARNSETGEAVALKILDKEKVLKHKMAEQIKREIATMKLIKHPNVVRLYEVMGSRTKIYIVLEFVTGGELFDKIVNHGRMGEPEARRYFQQLINVVDYCHSRGVYHRDLKPENLLLDAYGNLKVSDFGLSALSQQVRDDGLLHTTCGTPNYVAPEVLNDRGYDGATADLWSCGVILFVLIAGYLPFDDPNLMELYKKISSADFTCPPWLSFSARKLITRILDPNPMTRITMAEILDDEWFKKDYKPPVFEESGETNLDDVEAVFKDSEEHHVTEKKEEQPTSMNAFELISMSRGLNLENLFDVEQGFKRETRFTSQSPADEIINKIEEAAKPLGFDVQKKNFKMRLANSKAGRKGNLNVATEVFQVAPSLH…
MsCIPK03.4	MSQPKIKRRVGIYEVGRTIGEGTFAKVKFARNSETGEAVALKILDKEKVLKHKMAEQIKREIATMKLIKHPNVVRLYEVMGSRTKIYIVLEFVTGGELFDKIVNHGRMGEPEARRYFQQLINVVDYCHSRGVYHRDLKPENLLLDAYGNLKVSDFGLSALSQQVRDDGLLHTTCGTPNYVAPEVLNDRGYDGATADLWSCGVILFVLVAGYLPFDDPNLMELYKKISSADFTCPPWLSFSARKLITRILDPNPMTRITMAEILDDEWFKKDYKPPVFEESGETNLDDVEAVFKDSEEHHVTEKKEEQPTSMNAFELISMSRGLNLENLFDVEQGFKRETRFTSQSPADEIINKIEEAAKPLGFDVQKKNFKMRLANSKAGRKGNLNVATEVFQVAPSLH…
MsCIPK04.1	MERRQQSPPSPPPPSPPSRIILGKYQLTKFLGRGNFAKVYQARSLIDGSTVAVKVIDKSKTVDASMEPRIVREIDAMRRLQNHPNILKIHEVLATKTKIYLIVDFAGGGELFLKLSRRGKFPEALARRYFQQLVSALCFCHRNGIAHRDLKPQNLLLDAEGNLKVSDFGLSALPEQLKNGLLHTACGTPAYTAPEILGRIGYDGSKADAWSCGVILYVLLAGHLPFDDSNIPAMCKRITRRDYQFPEWISKPARYLIYQLLDPNPKTRIRLENVFGNNWFKKSLREEPEEKLFDDKYSFDGYKKLELGMNAFDIISMSSGLDLSGLFETTTLKSEKRFTSSEEVGVVEEKVKEIGVRLGFRVEIGKNGAIGLGKGKVTMVVEVFKIVDDLLLVALKLEN…
MsCIPK04.2	MERRQQSPPSPPPPSPPSRIILGKYQLTKFLGRGNFAKVYQARSLIDGSIVAVKVIDKSKTVDASMEPRIVREIDAMRRLQNHPNILKIHEVLATKTKIYLIVDFAGGGELFLKLSRRGKFPEALARRYFQQLVSALCFCHRNGIAHRDLKPQNLLLDAEGNLKVSDFGLSALPEQLKNGLLHTACGTPAYTAPEILGRIGYDGSKADAWSCGVILYVLLAGHLPFDDSNIPAMCKRITRRDYQFPEWISKPARYLIYQLLDPNPKTRIRLENVFGNNWFKKSLREEPEEKLFDDKYSFDGYKKLELGMNAFDIISMSSGLDLSGLFETTTLKSEKRFTSSEEVGVVEEKVKEIGVRLGFRVEIGKNGAIGLGKGKVTMVVEVFKIVDDLLLVALKLEN…
MsCIPK04.3	MERRQQSPPSPPPPSPPSRIILGKYQLTKFLGRGNFAKVYQARSLIDGSIVAVKVIDKSKTVDASMEPRIVREIDAMRRLQNHPNILKIHEVLATKTKIYLIVDFAGGGELFLKLSRRGKFPEALARRYFQQLVSALCFCHRNGIAHRDLKPQNLLLDAEGNLKVSDFGLSALPEQLKNGLLHTACGTPAYTAPEILGRIGYDGSKADAWSCGVILYVLLAGHLPFDDSNIPAMCKRITRRDYQFPEWISKPARYLIYQLLDPNPKTRIRLENVFGNNWFKKSLREEPEDKLFDDKYSFDGYKKLELGMNAFDIISMSSGLDLSGLFETTTLKSEKRFTSSEEVGVVEEKVKEIGVRLGFRVEIGKNGAIGLGKGKVTMVVEVFKIVDDLLLVALKLEN…
MsCIPK04.4	MERRQQSPPSPPPPSPPSRIILGKYQLTKFLGRGNFAKVYQARSLIDGSIVAVKVIDKSKTVDASMEPRIVREIDAMRRLQNHPNILKIHEVLATKTKIYLIVDFAGGGELFLKLSRRGKFPEALARRYFQQLVSALCFCHRNGIAHRDLKPQNLLLDAEGNLKVSDFGLSALPEQLKNGLLHTACGTPAYTAPEILGRIGYDGSKADAWSCGVILYVLLAGHLPFDDSNIPAMCKRITRRDYQFPEWISKPARYLIYQLLDPNPKTRIRLENVFGNNWFKKSLREEPEDKLFDDKYSFDGYKKLELGMNAFDIISMSSGLDLSGLFETTTLKSEKRFTSSEEVGVVEEKVKEIGVRLGFRVEIGKNGAIGLGKGKVTMVVEVFKIVDDLLLVALKLEN…
MsCIPK05.1	MGKVLGQGNFAKVYHCKNLSANESVAIKVIKKERLKKEKLVKQIKREVSVMHLVRHPHIVELKEVMATKGKIFLVVEYVKGGELFNKLAKGKLNEDVARKYFQQLISAVDFCHSRGVTHRDLKPENLLLDENEDLKVSDFGLSALPEQRREDGMLLTPCGTPAYVAPEVLKKKGYDGSKADLWSCGVILYALLCGYLPFQGENVMRIYRKTFRGEYEFPEWISPQAKILISNLLVPDPKKRSLFETRKRLPSMFISKFSASTMLEKLEVMAKKLNLKITGKKEFVVRMEGAKEGRKGKVAMTMEVFEVAPEVAVVEFSKCGGDTLEYVKMCEEQLRPSLKDIVWSWQGDNHNDDNPQ
MsCIPK05.2	MGKVLGQGNFAKVYHCKNLSANESVAIKVIKKERLKKERLVKQIKREVSVMHLVRHPHIVELKEVMATKGKIFLVVEYVKGGELFNKLAKGKLNEDVARKYFQQLISAVDFCHSRGVTHRDLKPENLLLDENEDLKVSDFGLSALPEQRREDGMLITPCGTPAYVAPEVLKKKGYDGSKADLWSCGVILYALLCGYLPFQGENVMRIYRKTFRGEYEFPEWISPHAKLLISNLLVPDPKKREERVCGENGGREGGEKGEGRDDNGGI
MsCIPK05.3	MGKVLGQGNFAKVYHCKNLSENESVAIKVIKKERLKKERLVKQIKREVSVMHLVRHPHIVELKEVMATKGKIFLVVEYVKGGELFNKLAKGKLNEDVARKYFQQLISAVDFCHSRGVTHRDLKPENLLLDENEDLKVSDFGLSALPEQRREDGMLLTPCGTPAYVAPEVLKKKGYDGSKADLWSCGVILYALLCGYLPFQGENVMRIYRKTFRGEYEFPEWISPQAKILISNLLVPDPKKSTSQHIN
MsCIPK06.1	MCEKENPNSHSALLDGKYELGRVLGHGTFAKVYHAKNLNTGKNVAMKVVGKEKVIKVGMIEQIKREISVMKMVKHPNIVQLHEVMASKSKIYIAMELVRGGELFNKIVKGRLKEDVARVYFQQLISAVDFCHSRGVYHRDLKPENLLLDEDGNLKVSDFGLCTFSEHLRQDGLLHTTCGTPAYVSPEVIAKKGYDGAKADIWSCGVILYVLLAGFLPFQDDNLVAMYKKIYRGDFKCPPWFSLDARRLITKLLDPNPNTRISISKIMDSCWFKKPVPKSIAMRKKEKEEEEDKVFEFLECEKSSMTPTTMNAFHIISLSEGFDLSPLFEEKKREEREEMRFATSGTPSRVISKLEQVAKAVKFDVKSSDTKVRLQGQERGRKGKLAIAADIMRKELRPA…
MsCIPK07.1	MEPTLKQPPTPRPPTILGKYQLTRLLGRGSFAKVYKAHSLLDKATTVAVKIIDKSKTVDAAMEPRIIREIDAMRRLHHHPNILKIHEVMATKTKIHLIVEFAAGGELFSALSRRGRFSESTARFYFQQLVSALRFCHRNGVAHRDLKPQNLLLDADGNLKVSDFGLSALPEHLKDGLLHTACGTPAYTAPEILRRSGGYDGSKADAWSCGLILYVLLAGYLPFDDLNIPAMCKKISRRDYRFPDWVSKRARIVIYRLLDPNPETRMSLEGLFANEWFKKSLKPEPEPEKSVFGYDYGKEGKVLGLNAFHIISMSSGLDLSGLFETTSSSQGGNNNNNTWREKRFTSSAKMEVVEEKVKEVGGVLGFKVEVGKNSAIGLVKGKVSLVVEVFEIVPCQLVL…
MsCIPK07.2	MEPPLQQPPTPRPPTILGKYQLTRLLGRGSFAKVYKAHSLHDNATTVAVKIIDKSKTVDAAMEPRIIREIDAMRRLHHHPNILKIHEVMATKTKIHLIVEFAAGGELFSALSRRGRFSESTARFYFQQLVSALRFCHRNGVAHRDLKPQNLLLDADGNLKVSDFGLSALPEHLKDGLLHTACGTPAYTAPEILRRSGGYDGSKADAWSCGLILYVLLAGYLPFDDLNIPAMCKKISRRDYRFPDWVSKRARIVIYRLLDPNPETRMSLEGLFANEWFKKSLKPEPEPEKSVFGYDYGKEGKVLGLNAFHIISMSSGLDLSGLFETTSSSQGGNNNNNTWREKRFTSSAKMEVVEEKVKEVGGVLGFKVEVGKNSAIGLVKGKVSLVVEVFEIVPCQLVL…
MsCIPK07.3	MEPTLQQPPTPRPPTILGKYQLTRLLGRGSFAKVYKAHSLLDKATTVAVKIIDKSKTVDAAMEPRIIREIDAMRRLHHHPNILKIHEVMATKTKIHLVVEFAAGGELFSALSRRGRFSESTARFYFQQLVSALRFCHRNGVAHRDLKPQNLLLDADGNLKVSDFGLSALPEHLKDGLLHTACGTPAYTAPEILRRSGGYDGSKADAWSCGLILYVLLAGYLPFDDLNIPAMCKKISRRDYRFPDWVSKRARIVIYRLLDPNPETRMSLEGLFANEWFKKSLKPEPEPEKSVFGYDYGKEGKVLGLNAFHIISMSSGLDLSGLFETTSSSQGGNNNNNTWREKRFTSSAKMEVVEEKVKEVGGVLGFKVEVGKNSAIGLVKGKVSLVVEVFEIVPCQLVL…
MsCIPK07.4	MEPPLQQPPTPRPPTILGKYQLTRLLGRGSFAKVYKAHSLHDNATTVAVKIIDKSKTVDAAMEPRIIREIDAMRRLHHHPNILKIHEVMATKTKIHLIVEFAAGGELFSALSRRGRFSESTARFYFQQLVSALRFCHRNGVAHRDLKPQNLLLDADGNLKVSDFGLSALPEHLKDGLLHTACGTPAYTAPEILRRSGGYDGSKADAWSCGLILYVLLAGYLPFDDLNIPAMCKKISRRDYRFPDWVSKRARIVIYRLLDPNPETRMSLEGLFANEWFKKSLKPEPEPEKSVFGYDYGKEGKVLGLNAFHIISMSSGLDLSGLFETTSSSQGGNNNNNTWREKRFTSSAKMEVVEEKVKEVGGVLGFKVEVGKNSAIGLVKGKVSLVVEVFEIVPCQLVL…
MsCIPK08.1	MVLRKVGKYEIGRTIGEGTFAKVKFAQNTETGESVAMKILDRSTIIKHKMADQIKREISIMKLVRHPYVVRLHEVLASRTKIYIILEFITGGELFDKIVHHGRLSEAEARRYFQQLIDGVDYCHSKGVYHRDLKPENLLLDSLGNMKISDFGLSALPEQGVSMLRTTCGTPNYVAPEVLSHKGYNGAPADVWSCGVILYVLMAGYLPFDELDLTTLYSKIDRADFSCPAWFPVGAKSLIQRILDPNPEHRITIEQIRNDEWFQKSYVPVHLLEYEDVNLDEINAAFDSAEDEGDNPQCEIADTGPLILNAFDMIMLSQGLNLATIFDRGQDTMKYQTRFITQRPAKVVLSSMEVVAQSMGFKTHIRNYKMRIEGISAKKTSHFSVILEVFEVAPTFFMV…
MsCIPK08.2	MVLRKVGKYEIGRTIGEGTFAKVKFAQNTETGESVAMKILDRSTIIKHKMADQIKREISIMKLVRHPYVVRLHEVLASRTKIYIILEFITGGELFDKIVHHGRLSEAEARRYFQQLIDGVDYCHSKGVYHRDLKPENLLLDSLGNMKISDFGLSALPEQGVSMLRTTCGTPNYVAPEVLSHKGYNGAPADVWSCGVILYVLMAGYLPFDELDLTTLYSKIDRADFSCPAWFPVGAKSLIQRILDPNPEHRITIEQIRNDEWFQKSYVPVHLLEYEDVNLDEINAAFDSAEDEGDNPECEIADTGPLILNAFDMIMLSQGLNLATIFDRGQDTMKYQTRFITQRPAKVVLSSMEVVAQSMGFKTHIRNYKMRIEGISAKKTSHFSVILEVFEVAPTFFMV…
MsCIPK08.3	MVLRKVGKYEIGRTIGEGTFAKVKFAQNTETGESVAMKILDRSTIIKHKMADQIKREISIMKLVRHPYVVRLHEVLASRTKIYIILEFITGGELFDKIVHHGRLSEAEARRYFQQLIDGVDYCHSKGVYHRDLKPENLLLDSLGNMKISDFGLSALPEQGVSMLRTTCGTPNYVAPEVLSHKGYNGAPADVWSCGVILYVLMAGYLPFDELDLTTLYSKIDRADFSCPAWFPVGAKSLIQRILDPNPEHRITIEQIRNDEWFQKSYVPVHLLEYEDVNLDEINAAFDSAEDEGDNPQCEIADTGPLILNAFDMIMLSQGLNLATIFDRGQDTMKYQTRFITQRPAKVVLSSMEVVAQSMGFKTHIRNYKMRIEGISAKKTSHFSVILEVFEVAPTFFMV…
MsCIPK08.4	MVLRKVGKYEIGRTIGEGTFAKVKFAQNTETGESVAMKILDRSTIIKHKMADQIKREISIMKLVRHPYVVRLHEVLASRTKIYIILEFITGGELFDKIVHHGRLSEAEARRYFQQLIDGVDYCHSKGVYHRDLKPENLLLDSLGNMKISDFGLSALPEQGVSMLRTTCGTPNYVAPEVLSHKGYNGAPADVWSCGVILYVLMAGYLPFDELDLTTLYSKIDRADFSCPAWFPVGAKSLIQRILDPNPEHRITIEQIRNDEWFQKSYVPVHLLEYEDVNLDEINAAFDSAEDEGDNPECEIADTGPLILNAFDMIMLSQGLNLATIFDRGQDTMKYQTRFITQRPAKVVLSSMEVVAQSMGFKTHIRNYKMRIEGISAKKTSHFSVILEVFEVAPTFFMV…
MsCIPK09.1	MMSNKVTQVPRTRVGKYELGKTIGEGSFAKVKLAKNVENGDYVAIKILDRNHVLKHKMTDQLNREISAMKMINHPNVIKIFEVMASKTKIYIVLELVNGGELFDKIATNGKLKEDEARSYFQQLINAVDYCHSRGVYHRDLKPENLLLDTNGVLKISDFGLSTYSQQEDELLRTACGTPNYVAPEVLNDRGYVGSSSDIWSCGVILFVLMAGYLPFDEPNLISLYRRIGRADFKFPSWFSHGAKKLLKSILNPNPITRIKIPEILEHEWFKKGYKPAFFTEEDVNVDDVAAAFNDSKENLVTETKEKPVSMNAFELISRSESFNLGNLFEQEKGVVKRETHFTSQRPANEIISKIEEAAKPLGFNVHKRNYKMKLQGDKSGRKGHLSVATEVFEVAPSL…
MsCIPK09.2	MMSNKVTQVPRTRVGKYELGKTIGEGSFAKVKLAKNVENGDYVAIKILDRNHVLKHKMTDQLNREISAMKMINHPNVIKIFEVMASKTKIYIVLELVNGGELFDKIATNGKLKEDEARSYFQQLINAVDYCHSRGVYHRDLKPENLLLDTNGVLKISDFGLSTYSQQEDELLRTACGTPNYVAPEVLNDRGYVGSSSDIWSCGVILFVLMAGYLPFDEPNLISLYRRIGRADFKFPSWFSPGAKKLLKSILNPNPITRIKIPEILEHEWFKKGYKPAFFTEEDVNVDDVAAAFNDSKENLVTETKEKPVSMNAFELISRSESFNLGNLFEQEKGVVKRETHFTSQRPANEIISKIEEAAKPLGFNVHKRNYKMKLQGDKSGRKGHLSVATEVFEVAPSL…
MsCIPK09.3	MSNKVTQVPRTRVGKYELGKTIGEGSFAKVKLAKNVENGDYVAIKILDRNHVLKHKMMDQLNREISAMKMINHPNVIKIFEVMASKTKIYIVLELVNGGELFDKIATNGKLKEDEARSYFQQLINAVDYCHSRGVYHRDLKPENLLLDTNGVLKISDFGLSTYSQQEDELLRTACGTPNYVAPEVLNDRGYVGSSSDIWSCGVILFVLMAGYLPFDEPNLISLYRRIGRADFKFPSWFSPGAKKLLKSILNPNPITRIKIPEILEHEWFKKGYKPAFFTEEDVNVDDVAAAFNDSKENLVTETKEKPVSMNAFELISRSESFNLGNLFEKEKGVVKRETHFTSQRPANEIISKIEEAAKPLGFNVHKRNYKMKLQGDKSGRKGHLSVANEVFEVAPSLH…
MsCIPK09.4	MMSNKVTQVPRTRVGKYELGKTIGEGSFAKVKLAKNVENGDYVAIKILDRNHVLKHKMTDQLNREISAMKMINHPNVIKIFEVMASKTKIYIVLELVNGGELFDKIATNGKLKEDEARSYFQQLINAVDYCHSRGVYHRDLKPENLLLDTNGVLKISDFGLSTYSQQEDELLRTACGTPNYVAPEVLNDRGYVGSSSDIWSCGVILFVLMAGYLPFDEPNLISLYRRIGRADFKFPSWFSPGAKKLLKSILNPNPITRIKIPEILEHEWFKKGYKPAFFTEEDVNVDDVAAAFNDSKENLVTETKEKPVSMNAFELISRSESFNLGNLFEQEKGVVKRETHFTSQRPANEIISKIEEAAKPLGFNVHKRNYKMKLQGDKSGRKGHLSVATEVFEVAPSL…
MsCIPK10.1	MATRSKIYFVIEYAKGGELFKQVSKGKLKDDVAHKYFKQLISAVDFCHSRGVYHRDIKPENILLDENENLKVSDFGLSAFTESKRPDGLLHTTCGTPAYVAPEVIKRKGYDGSKADIWSCGVVLFVFLAGYVPFNDSNLMEMYRKISKAEFKCPNWFPKNVKKLLCKMLDPNPDTRISIDKIKHCSWFKYGSNGRPKKREEEKKTISSLATNSAAPTRQIEGESVSDTDTKLTIVTNHLDQMDETEKQESVLPLSINAFDIISLSSGFNLCGFFEDSFQKKEARFTSKQPASTIISRLEEIAKRLKMNIKKRAAGLLKLEGVNEGRKGILSVDAEIFEASPFFHLVEVKKSSGDTLEYQKILNDNIRPALQDIVWVWQGEVQEQPQQLEHQEQAQP
MsCIPK10.2	MENTSKVLMQRYELGRLLGQGTFGKVYYGRSTITNQGVAIKMIDKDKVIKNDQADVIKREISVMRLVKHPNIIQLFEVMATRSKIYFVIEYAKGGELFKQVSKGKLKDDVAHKYFKQLISAVDFCHSRGVYHRDIKPENILLDENENLKVSDFGLSAFTESKRQDGLLHTTCGTPAYVAPEVIKRKGYDGSKADIWSCGVVLFVFLAGYVPFNDSNLMEMYRKISKAEFKCPNWFPKNVKKLLCKMLDPNPDTRISIDKIKHCSWFKHGSNGRPKKREEEKKTISSLATNSAAPTRQIEGESVSDTDTKLTIVTNHLDQMDETEKQESVLPLSINAFDIISLSSGFNLCGFFEDSFQKKEARFTSKQPASTIISRLEEIAKRLKMKIKKRAAGLLKLEG…
MsCIPK10.3	MIDKDKVIKSDQADVIKREISVMRLVKHPNIIQLFEVMATRSKIYFVIEYAKGGELFKQVSKGKLKDDVAHKYFKQLISAVDFCHSRGVYHRDIKPENILLDENENLKVSDFGLSAFTESKRPDGLLHTTCGTPAYVAPEVIKRKGYDGSKADIWSCGVVLFVFLAGYVPFNDSNLMEMYRKISKAEFKCPNWFPKNVKKLLCKMLDPNPDTRISIDKIKHCSWFKYGSNGRPKKREEEKKTISSLATNSAAPTRQIEGESVSDTDTKLTIVTNHLDQMDETEKQESVLPLSINAFDIISLSSGFNLCGFFEDSFQKKEARFTSKQPASTIISRLEEIAKRLKMNIKKRAAGLLKLEGVNEGRKGILSVDAEIFEASPFFHLVEVKKSNGDTLEYQKIL…
MsCIPK10.4	MQRYELGRLLGQGTFGKVYYGRSTITNQSVAIKMIDKDKVIKSDQADVIKREISVMRLVKHPNIIQLFEVMATRSKIYFVIEYAKGGELFKQVSKGKLKDDVAHKYFKQLISAVDFCHSRGVYHRDIKPENILLDENENLKVSDFGLSAFTESKRPDGLLHTTCGTPAYVAPEVIKRKGYDGSKADIWSCGVVLFVFLAGYVPFNDSNLMEMYRKISKAEFKCPNWFPKNVKKLLCKMLDPNPDTRISIDKIKHCSWFKYGSNGRPKKREEEKKTISSLATNSAAPTRQIEGESVSDTDTKLTIVTNHLDQMDETEKQESVLPLSINAFDIISLSSGFNLCGFFEDSFQKKEARFTSKQPASTIISRLEEIAKRLKMNIKKRAAGLLKLEGVNEGRKGI…
MsCIPK11.1	MSDIEQAAAPAPADASTTTTALFGKYELGKLLGCGAFAKVYHARNTENGQSVAVKVINKKKITATGLAGHVKREISIMSKLRHPNIVRLHEVLATKTKIYFVMEFAKGGELFAKIANKGRFSEDLSRRLFQQLISAVGYCHSHGVFHRDLKPENLLLDDKGNLKVSDFGLSAVKEQVRIDGMLHTLCGTPAYVAPEILAKRGYDGAKVDIWSCGIILFVLVAGYLPFNDPNLMVMYRKIYSGEFKCPRWVSPDLKRFLSRLMDTNPETRITVDEILRDPWFRKGYKEVKFYEEGFEFEKKVNNGDEEGKPLDFNAFDIISFFSRGLNLSGFFIDGGEGERFMLRELPEKVVEKAEAAAKAEGLVVRRKKECGVEIEEENGDLVIGIEIYRLTAEMVVVE…
MsCIPK11.2	MSDIEQAAAPAPADASTTTTALFGKYELGKLLGCGAFAKVYHARNTENGQSVAVKVINKKKITATGLAGHVKREISIMSKLRHPNIVRLHEVLATKTKIYFVMEFAKGGELFAKIANKGRFSEDLSRRLFQQLISAVGYCHSHGVFHRDLKPENLLLDDKGNLKVSDFGLSAVKEQVRIDGMLHTLCGTPAYVAPEILAKRGYDGAKVDIWSCGIILFVLVAGYLPFNDPNLMVMYRKIYSGEFKCPRWVSPDLKRFLSRLMDTNPETRITVDEILRDPWFRKGYKEVKFYEEGFEFEKKVNNGEEEGKPLDFNAFDIISFFSRGLNLSGFFIDGGEGERFMLRELPEKVVEKAEAAAKAEGLVVRRKKECGVEIEEENGDLVIGIEIYRLTAEMVVVE…
MsCIPK11.3	MSDIEQAAAPAPADASTTTTALFGKYELGKLLGCGAFAKVYHARNTENGQSVAVKVINKKKITATGLAGHVKREISIMSKLRHPNIVRLHEVLATKTKIYFVMEFAKGGELFAKIANKGRFSEDLSRRLFQQLISAVGYCHSHGVFHRDLKPENLLLDDKGNLKVSDFGLSAVKEQVRIDGMLHTLCGTPAYVAPEILAKRGYDGAKVDIWSCGIILFVLVAGYLPFNDPNLMVMYRKIYSGEFKCPRWVSPDLKRFLSRLMDTNPETRITVDEILRDPWFRKGYKEVKFYEEGFEFEKKVNNGEEEGKPLDFNAFDIISFFSRGLNLSGFFIDGGEGERFMLRELPEKVVEKAEAAAKAEGLVVRRKKECGVEIEEENGDLVIGIEIYRLTAEMVVVE…
MsCIPK11.4	MSDIEQAAAPAPADATTTTITTTALFGKYELGKLLGCGAFAKVYHARNTENGQSVAVKVINKKKITATGLAGHVKREISIMSKLRHPNIVRLHEVLATKTKIYFVMEFAKGGELFAKIANKGRFSEDLSRRLFQQLISAVGYCHSHGVFHRDLKPENLLLDDKGNLKVSDFGLSAVKEQVRIDGMLHTLCGTPAYVAPEILAKRGYDGAKVDIWSCGIILFVLVAGYLPFNDPNLMVMYRKIYSGEFKCPRWVSPDLKRFLSRLMDTNPETRITVDEILRDPWFRKGYKEVKFYEEGFEFEKKVNNGEEEGKPLDFNAFDIISFFSRGLNLSGFFIDGGEGERFMLRELPEKVVEKAEAAAKAEGLVVRRKKECGVEIEEENGDLVIGIEIYRLTAEMV…
MsCIPK12.1	MATKTKIYFVMEYVRGGELFNKVAKGRLKEEVARKYFQQLICAVGFCHARGVFHRDLKPENLLLDEKGNLKVSDFGLSAVSDEIKQDGLFHTFCGTPAYVAPEVLSRKGYDGAKVDIWSCGVVLFVLMAGYLPFHDPNNVMAMYKKIYKGEFRCPRWFSPELVSLLTRLLDIKPQTRISIPEIMENRWFKIGFKQIKFYVEDDVVCDLDSLDFDGDDSNKVVKIDDHRDEVLESVSENESDSEVVNRRIRNRGSLPRPASLNAFDIISFSQGFDLSGLFEEKGDEARFVSSASVPKIISKLEEVGQMVRFNVRKKDCKVHLEGSREGAKGRLTIAAEVFELTPSLVVVEVKKKGGDKVEYDKFLNTELKPALHSLTKEESAGSSSQTTPDESLQQRAFS…
MsCIPK12.3	MATKTKIYFVMEYVRGGELFNKVAKGRLKEEVARKYFQQLICAVGFCHARGVFHRDLKPENLLLDEKGNLKVSDFGLSAVSDEIKQDGLFHTFCGTPAYVAPEVLSRKGYDGAKVDIWSCGVVLFVLMAGYLPFHDPNNVMAMYKKIYKGEFRCPRWFSPELEKGDEARFVSSASVPKIISKLEEVGQMVRFNVRKKDCKVHLEGSREGAKGRLTIAAEVFELTPSLVVVEVKKKGGDKVEYDKFLNTELKPALHSLTKEESAGSSSQTTPDESLQQRAFSDSAIDKHSDSIESLNLDT
MsCIPK12.4	MATKTKIYFVMEYVRGGELFNKVAKGRLKEEVARKYFQQLICAVGFCHARGVFHRDLKPENLLLDEKGNLKVSDFGLSAVSDEIKQDGLFHTFCGTPAYVAPEVLSRKGYDGAKVDIWSCGVVLFVLMAGYLPFHDPNNVMAMYKKIYKGEFRCPRWFSPELVSLLTRLLDIKPQTRISIPEIMENRWFKIGFKQIKFYVEDDVVCDLDSLDFDGDDSNKVVKIDDHRDEVLESVSENESDSEVVNRRIRNRGSLPRPASLNAFDIISFSQGFDLSGLFEEKGDEARFVSSASVPKIISKLEEVGQMVRFNVRKKDCKVHLEGSREGAKGRLTIAAEVFELTPSLVVVEVKKKGGDKVEYDKFLNTELKPALHSLTKEESAGSSSQTTPDESLQQRAFS…
MsCIPK13.1	MADVLLHKVKTSSNSKDKDKKETSTLLLGRFEVGKLLGHGTFAKVYYAKNIKTDEGVAIKVIDKEKILKGGLVAHIKREISILRRVRHPNIVQLFEVMATKTKIYFVMEYVRGGELFNKVAKGRLKEEVARKYFQQLISAVGFCHARGVYHRDLKPENLLLDENGNLKVSDFGLSAVSDQIRQDGLFHTFCGTPAYVAPEVLARKGYDGAKVDLWSCGVVLFVLMAGYLPFHDQNVMAMYKKIYKGEFRCPRWFSPDLSKLLVRLLDTKPETRIAIPDIMENRWFKKGFKQIKFYVEDDRLCNVDDGFGDNDDDTASITSVASISDYAVSESDSEIETRRKNAPLPRPASLNAFDIISFSPGFDLSGLFEEKGDENRIVTAAPVSKIISKLEEIAQLVS…
MsCIPK13.2	MADVLLHKVKTSSNSKDKDKKETSTLLLGRFEVGKLLGHGTFAKVYYAKNIKTDEGVAIKVIDKEKILKGGLVAHIKREISILRRVRHPNIVQLFEVMATKTKIYFVMEYVRGGELFNKVAKGRLKEEVARKYFQQLISAVGFCHARGVYHRDLKPENLLLDENGNLKVSDFGLSAVSDQIRQDGLFHTFCGTPAYVAPEVLARKGYDGAKVDLWSCGVVLFVLMAGYLPFHDQNVMAMYKKIYKGEFRCPRWFSPDLSKLLVRLLDTKPETRIAIPDIMENRWFKKGFKQIKFYVEDDRLCNVDDGFGDNDDDTASITSVASISDYAVSESDSEIETRRKNAPLPRPASLNAFDIISFSPGFDLSGLFEEKGDENRIVTAAPVSKIISKLEEIAQLVS…
MsCIPK14.1	MPEIERASPDVAAVTAIFGKYELGRVVGCGAFAKVYYARNVQTGQSVAVKIINKKKLKGTGLAENVKLEITIMSRLHHPHIVRLHEVLATKTKIYFVMDFVRGGELFAKISKGRFSEDLSRRYFHQLISAVGYCHSRGVFHRDLKPENLLLDENGNLKVSDFGLSAVTDQIRSDGLLHTLCGTPAYVAPEVLAKQGYDGAKVDVWSCGVVLFVLAAGYLPFNDQNLMVMYRKIYKGEYKCPRWMSPGLQRFLSKLLDTNPETRITIDGMTRDPWFRKGYKEIKFHEEDYGYGHEFGFRCKYDRSEVLNLNAFDIISFSSGLNLSGLFGKLDGTERFVVRESPKRILKVVEEIGVAEGMALRLKKECGVELEGLNGKFGIEIEVYRLTEEVVMVEVRRRG…
MsCIPK14.2	MPEIERASPDVAAVTAIFGKYELGRVVGCGAFAKVYYARNVQTGQSVAVKIINKKKLKGTGLAENVKLEITIMSRLHHPHIVRLHEVLATKTKIYFVMDFVRGGELFAKISKGRFSEDLSRRYFHQLISAVGYCHSRGVFHRDLKPENLLLDENGNLKVSDFGLSAVTDQIRSDGLLHTLCGTPAYVAPEVLAKRGYDGTKVDVWSCGVVLFVLAAGYLPFNDQNLMVMYRKIYKGEYKCPRWMSPSLQRFLSKLLDTNPETRITIDGMTRDPWFRKGYKEIKFHEEDYGYGHEFGFRCKYDRSEVLNLNAFDIISFSSGLNLSGLFGKLDGTERFVVRESPKRILKVVEEIGVAEGMALRLKKECGVELEGLNGKFGIEIEVYRLTEEVVMVEVRRRG…
MsCIPK14.3	MPEIERASPDVAAVTTIFGKYELGRVVGCGAFAKVYYARNVQTGQSVAVKIINKKKLKGTGLAENVKLEITIMSRLHHPHIVRLHEVLATKTKIYFVMDFVRGGELFAKISKGRFSEDLSRRYFHQLISAVGYCHSRGVFHRDLKPENLLLDENGNLKVSDFGLSAVTDQIRSDGLLHTLCGTPAYVAPEVLAKRGYDGAKVDVWSCGVVLFVLAAGYLPFNDQNLMVMYRKIYKGEYKCPRWMSPGLQRFLSKLLDTNPETRITIDGMTRDPWFRKGYKEIKFHEEDYGYGHEFGFRCKCDRSEVLNLNAFDIISFSSGLNLSGLFGKLDGTDRFVVRESPKRILKVVEEIGVVEGMALRLKKECGVELEGLNGKFGIEIEVYRLTEEVVMVEVRRRG…
MsCIPK14.4	MPEIERASPDVAAVTAIFGKYELGRVVGCGAFAKVYYARNVQTGQSVAVKIINKKKLKGTGLAENVKLEITIMSRLHHPHIVRLHEVLATKTKIYFVMDFVRGGELFAKISKGRFSEDLSRRYFHQLISAVGYCHSRGVFHRDLKPENLLLDENGNLKVSDFGLSAVTDQIRSDGLLHTLCGTPAYVAPEVLAKQGYDGAKVDVWSCGVVLFVLAAGYLPFNDQNLMVMYRKIYKGEYKCPRWMSPGLQRFLSKLLDTNPETRITIDGMTRDPWFRKGYKEIKFHEEDYGYGHEFGFRCKYDRSEVLNLNAFDIISFSSGLNLSGLFGKLDGTERFVVRESPKRILKVVEEIGVAEGMALRLKKECGVELEGLNGKFGIEIEVYRLTEEVVMVEVRRRG…
MsCIPK15.1	MDPEGKLLMNRYEFRKPLGQGNFAKVYKARNLRTGDRVAVKVIDKEKILRAGMMVQTKREIATMRRVKHPNVLRLYEVLATKTKIYLILEYAKGGELFPKILKKGAINYNQARQYFQQLVSALDFCHKKSVYHRDLKPENLLLDENGVLKIADFGLSTFIESHRSNNMLQTMCGTLMYVAPDVLRGKGYCGEKADVWSCGVILFVLLARHYPFYDQNLMEMYRKIHKGEYKCPDWFSVEIRRLLSQILNPNPDSRISTAKIMERIDLSVFFESNNDDEIEDIKFTSKSSASSIISTMEELAHMLDMKIVKNNGEMLRLERQQDLRKRPLSISTEIFEFAPSFYLVEIKKYSGDASEYQKILKEHMIPALKDIVWTWQSEKKHNIS
MsCIPK15.2	MDPEGKLLMNRYEFKKPLGQGNFAKVYKARNLRTGDRVAVKVIDKEKILRAGMMVQTKREIATMRRVKHPNVLRLYEVLATKTKIYLILEYAKGGELFPKILKKGAINYNQARQYFQQLVSALDFCHKKGVYHRDLKPENLLLDENGVLKIADFGLSTFIESHRSNNMLQTMCGTPMYVAPDVLRGKGYCGEKADVWSCGVILFVLLARHYPFYDQNLMEMYRKIHKGEYKCPDWFSVEIRRLLSQILNPNPDSRISTAKIMESRWFRKGLHSESVQVEREITNVAANVESDKAIVENEITVVEPNQELVQPKYLNAFHILSLSAGIDLSVFFESNNDDEIEDIKFTSKSSASSIISTMEELAHMLDMKIVENNGEMLRLERQQDLRKRPLSISTEIFE…
MsCIPK15.3	MDPEGKLLMNRYEFKKPLGQGNFAKVYKARNLRTGDRVAVKVIDKEKILRAGMMVQTKREIATMRRVKHPNVLRLYEVLATKTKIYLILEYAKGGELFPKILKKGAINYNQARQYFQQLVSALDFCHKKGVYHRDLKPENLLLDENGVLKIADFGLSTFIESHRSNNMLQTMCGTPMYVALDVLRGKGYCGEKADVWSCGVILFVLLARHYPFYDQNLMEMYRKIHKGEYKCPDWLSVEIRRLLSQILNPNPDSRISTAKIMESRWFRKGLHSESVQVEREITNVAANVESDKAIVENEITVVEPNQELVQPKYLNAFHILSLSAGIDLSVFFESNNDDEIEDIKFTSKSSASSIISTMEELAHMLDMKIVKNNGEMLRLERQQDLRKRPLSISTEIFE…
MsCIPK15.4	MDPEGKLLMNRYEFKKPLGQGNFAKVYKARNLRTGDRVAVKVIDKEKILRAGMMVQTKREIATMRRVKHPNVLRLYEVLATKTKIYLILEYAKGGELFPKILKKGAINYNQARQYFQQLVSALDFCHKKGVYHRDLKPENLLLDENGVLKIADFGLSTFIESHRSNNMLQTMCGTPMYVAPDVLRGKGYCGEKADVWSCGVILFVLLARHYPFYDQNLMEMYRKIHKGEYKCPDWFSVEIRRLLSQILNPIPDSRISTAKIMESRWFRKGLHSESVQVEREITNVAANVESDKAIVENEITVVEPNQELVQPKYLNAFHILSLSAGLDLSVFFESNNDDEIEDIKFTSKSSASSIISTMEEIAHMLDMKTVKNNGEMLRLERQQDLRKRPLSISTEIFE…
MsCIPK16.1	MEEVKAHMLFGKYEMGRVLGKGTFAKVYYAKEISTGEGVAIKVVDKDKVKKEGMMEQIKREISVMRLVKHPNIVNLKEVMATKTKILFVMEYARGGELFEKVAKGKFKEELARKYFQQLISAVDYCHSRGVSHRDLKPENLLLDENENLKVSDFGLSALPEHLRQDGLLHTQCGTPAYVAPEVVRKRGYNGFKADTWSCGVILYALLAGFLPFQHENLMSMYNKVFKEEYQFPPWFSPESKRLISKILVADPERRITIASIMNVPWFQKGLCLSTTTTANDDLELESKVTLINSTPQFFNAFEFISSMSSGFDLSGLFEEKKKRGSVFTSKCSVSEIVTKIESAAKNLRFKVKKVKDFKLRLQGLIEGRKGKLAVTAEIYEVAPELAVVEFSKCSGDTF…
MsCIPK16.2	MEEVKAHMLFGKYEMGRVLGKGTFAKVYYAKEISTGEGVAIKVVDKDKVKKEGMMEQIKREISVMRLVKHPNIVNLKEVMATKTKILFVMEYARGGELFEKVAKGKFKEELARKYFQQLISAVDYCHSRGVSHRDLKPENLLLDENENLKVSDFGLSALPEHLRQDGLLHTQCGTPAYVAPEVVRKRGYNGFKADTWSCGVILYALLAGFLPFQHENLISMYNKVFKEEYQFPPWFSPESKRLISKILVADPERRITIASIMNVPWFQKGLCLSTTTAANDDLEFESKMNLINSTPQFFNAFEFISSMSSGFDLSGLFEEKKKRGSVFTSKCSVSEIVMKIESAAKSLRFKVKKVKDFKLRLQGLIEGRKGKLAVTAEIYEVAPELAVVEFSKCSGDTF…
MsCIPK16.3	MEEVKAHMLFGKYEMGRVLGKGTFAKVYYAKEISTGEGVAIKVVDKDKVKKEGMMEQIKREISVMRLVKHPNIVNLKEVMATKTKILFVMEYARGGELFEKVAKGKFKEELARKYFQQLISAVDYCHSRGVSHRDLKPENLLLDENENLKVSDFGLSALPEHLRQDGLLHTQCGTPAYVAPEVIRKRGYNGFKADTWSCGVILYALLAGFLPFQHENLISMYNKVFKEEYQFPPWFSPESKRLISKILVADPERRITIASIMNVPWFQKGLCLSTTTAANDDLEFESKMNLINSTPQFFNAFEFISSMSSGFDLSGLFEEKKKRGSVFTSKCSVPEIVTKIESAAKGLRFQVKKVKDFKLRLQGLIEGRKGKLAVTAEIYEVAPELAVVEFSKCSGDTF…
MsCIPK16.4	MEEVKAHMLFGKYEMGRVLGKGTFAKVYYAKEISTGEGVAIKVVDKDKVKKEGMMEQIKREISVMRLVKHPNIVNLKEVMATKTKILFVMEYARGGELFEKVAKGKFKEELARKYFQQLISAVDYCHSRGVSHRDLKPENLLLDENENLKVSDFGLSALPEHLRQDGLLHTQCGTPAYVAPEVVRKRGYNGFKADTWSCGVILYALLAGFLPFQHENLMSMYNKVFKEEYQFPPWFSPESKRLISKILVADPERRITIASIMNVPWFQKGLCLSTTTAANDDLEFESKMNLINSTPQFFNAFEFISSMSSGFDLSGLFEEKKKRGSVFTSKCSVSEIVTKIESAAKNLRFKVKKVKDFKLRLQGLIEGRKGKLAVTAEIYEVAPELAVVEFSKCSGDTF…
MsCIPK17.1	MVILNLGKKQNKKKLHSGEGVRLGKYELGRTLGEGNFGKVKFARNTDSGQPYAIKIIDKNRIIDLNITNQIKREICALKLLRHPNVVKLYEVLASKTKIYMVLEYVTGEELFDKIASKGKLTEGEGRKLFQQLIDGVSYCHSKGVFHRDLKLENVLVDAKGNLKITDFGLSALPQQFRADGLLHTTCGSANYVAPEILANRGYNGASSDVWSCGVILYVVLTGFLPFDDRNLAVLYQKVLKGDFQKPKWLSAGAQNIIKRILDPNPKTRITMAGIKEDLWFKEGYNQADHEDEEDNVYVDDQAFNIHELSQEEEKSSSGSPIRINAFQLIGMSSCLDLSGFFEKEDVSERKIRFTTNLSAKDLMEKIEDSVTEMEFRVQKKNGKMKVIQENKDHKTLGS…
MsCIPK17.2	MVILNLGKKQNKKKLHSGEGVRLGKYELGRTLGEGNFGKVKFARNTDSGQPYAIKIIDKNRIIDLNITNQIKREICALKLLRHPNVVKLYEVLASKTKIYMVLEYVTGEELFDKIASKGKLTEGEGRKLFQQLIDGVSYCHSKGVFHRDLKLENVLVDAKGNLKITDFGLSALPQQFRADGLLHTTCGSANYVAPEILANRGYNGASSDVWSCGVILYVVLTGFLPFDDRNLAVLYQKVLKGDFQKPKWLSAGAQNIIKRILDPNPKTRITMAGIKEDLWFKEGYNQADHEDEEDNVYVDDQAFNIHELSQEEEKSSSGSPIRINAFQLIGMSSCLDLSGFFEKEDVSERKIRFTTNLSAKDLMEKIEDSVTEMEFRVQKKNGKMKVIQENKDHKTLGS…
MsCIPK17.3	MVILNLGKKQSKKKLHSGEGVRLGKYELGRTLGEGNFGKVKFARNTDSGHPYAIKIIDKNRIIDLNITNQIKREICALKLLRHPNVVKLYEVLASKTKIYMVLEYVTGEELFDKIASKGKLTEGEGRKLFQQLIDGVSYCHSKGVFHRDLKLENVLVDAKGNLKITDFGLSALPQQFRADGLLHTTCGSANYVAPEILANRGYNGASSDVWSCGVILYVVLTGFLPFDDRNLAVLYQKVLKGDFQKPKWLSAGAQNIIKRILDPNPKTRITMAGIKEDLWFKEGYQADHEDEEDNVYVDDQAFNIHELSQEEEKSSSGSPIRINAFQLIGMSSCLDLSGFFEKEDVSERKIRFTTNLSAKDLMEKIEDSVTEMEFRVQKKNGKMKVIQENKDHKTLGSL…
MsCIPK17.4	MVILNLGKKQSKKKLHSGEGVRLGKYELGRTLGEGNFGKVKFARNTDSGQPYAIKIIDKNRIIDLNITNQIKREICALKLLRHPNVVKLYEVLASKTKIYMVLEYVTGEELFDKIASKGKLTEGEGRKLFQQLIDGVSYCHSKGVFHRDLKLENVLVDAKGNLKITDFGLSALPQQFRADGLLHTTCGSANYVAPEILANRGYNGASSDVWSCGVILYVVLTGFLPFDDRNLAVLYQKVLKGDFQKPKWLSAGAQNIIKRILDPNPKTRITMAGIKEDLWFKEGYNQADHEDEEDNVYVDDQAFNIHELSQEEEKSSSGSPIRINAFQLIGMSSCLDLSGFFEKEDVSERKIRFTTNLSAKDLMEKIEDSVTEMEFRVQKKNGKMKVIQENKDHKTLGS…
MsCIPK18.1	MEKNGKVLMNKYEFGRKLGQGNFAKVYHARDLRTGDNVAIKVIDKEKVLKVGMRVQIMREISIMRKVKHPNVLRLYEVLATKTKIYLVLEYAKGGDLSEKIDKVRINENQARKYFQQLISALDFCHKKGVYHRDLKPENLLLDENGVLKIADFGLGTFVEPHHRNIMLQTLCGTPDYVAPEVVLRKGYYGEKADVWSSGLILFALLARGVPFYDLSGRKMHRNIIHGKYNYPSWFSIDVKRLLTKILNPNPSARISTAKIMENPWFRKGLVLKSIEVERDVPNAAVDVVSDKSIDLYENESVVVDPNQESVQPKYLNAFHILSLSARFDLSVLFERDDDEIEDIKFTSMSSTSSIISTIEDIAHSLKMKIVKNNGEMLKLERPHDHPKGPLIISAEIFE…
MsCIPK18.2	MEKNGKVLMNKYEFGRKLGQGNFAKVYHARDVRTGDNVAIKVIDKEKVLKVGMRVQIMREISIMRKVKHPNVLRLYEVLATKTKIYLVLEYAKGGDLSEKIDKVRINENQARKYFQQLINALDFCHKKGVYHRDLKPENLLLDENGVLKIADFGLGTFVESHRRNIMLQTLCGTPDYVAPEVVLRKGYYGEKADVWSSGLILFALLARGMPFYDLSERKMHRNIIHGKYNYPSWFSIDVKRLLTKILNPNPSARISTAKIMENPWFRKGLHLKTVKVERDVPDAGAHVESDKSIELYESVVVDPNQESVQPKYLNAFHILSLSAKLDLTVLFESNDDEIEDIKFTSMSSASSIISTVEDIAYILKMKIVKNKGEMLKLERPHDHPKGPLIISAEIFEFA…
MsCIPK18.3	MEQNGKVLMNKYEFGRKLGQGNFAKVYHARDVRTGDNVAIKVIDKEKVLKVGMRVQIMREISIMRKVKHPNVLRLYEVLATKTKIYLVLEYAKGGDLSEDKVRINENQARKYFQQLINALDFCHKKGVYHRDLKPENLLLDENGVLKIADFGLGTFVESHRRNIMLQTLCGTPDYVAPEVVLRKGYYGEKADVWSSGLILFALLARGMPFYDLSERKMHRNIIHGKYNYPSWFSIDVKRLLTKILNPNPSARISTAKIMENPWFRKGLHLKTVKVERDVPDAGAHVESDKSIELYENESVVVDPNQESVQPKYLNAFHILSLSAKLDLTVLFESNDDEIEDIKFTSMSSASSIISTIEDIAYILKMKIVKNKGEMLKLEIPHDHPKGPLIISAEIFEFA…
MsCIPK18.4	MEKNGKVLMNKYEFGRKLGQGNFAKVYHARDLRTGDNVAIKVIDKEKVLKVGMRVQIMREISIMRKVIHPNVLRLYEVLATKTKIYLVLEYAKGGDLSEKIDKVRINENQARKYFQQLISALDFCHKKGVYHRDLKLENLLLDENGVLKIADFGLGTFVESHRRNIMLQTLCGTPDYVAPEVVLRKGYYGEKADVWSSGLILFALLARGVPFYDLSERKMHRNIIHGKYNYPSWFSIDVKRLLTKILNPNPSARISTAKIMENSWFRKGLHLKTVKVERDVPDAVADVESDKSIDLYENESVVVDTIQESVQPKYLNAFHILSLSARLDLSVLFERNDDEIEDIKFTSMSSASSIISTIEDIAYILKMKIVKNNGEMLKLERPHDHPKGPLIISAEIFE…
MsCIPK19.1	MEPKGSVLMQRYEMGRLLGQGTFAKVYHARNLITGMSVAIKVIDKEKVYKVGMVDQIKREISVMRLVRHPNVVELYEVMASKTKIFIVMEYARGGELFHKIAKGKLKTDVARRYFQQLVSAVDYCHSRGVYHRDLKPENLLLDENENLKVSDFGLSTLSESKSQDGLLHTTCGTPAYVAPEVINRKGYDGSKADIWSCGVILYVLLAGYLPFHDQNLMEMYKKIGKGEFKFPKWFAPEVRRLLSKILDPSLKTRISMAKIMENSWFKKGLEKPVVIETENNELTSLNGDGVFEVSENGGDSNTETKQQQAKPCNNLNAFDIISFSSGFDLSGLFEDTIQKKEMRFTSNKPASTIISKLEEICKCLQLKVKKKDGGLLKLEGSKEGRKGTLNIDAEIFEI…
MsCIPK19.2	MEPKGSVLMQRYEMGRLLGQGTFAKVYHARNLITGLSVAIKVIDKEKVYKVGMVDQIKREISVMRLVRHPNVVELYEVMASKTKIFIVMEYARGGELFHKIAKGKLKTDVARRYFQQLVSAVDYCHSRGVYHRDLKPENLLLDENENLKVSDFGLSTLSESKSQDGLLHTTCGTPAYVAPEVINRKGYDGSKADIWSCGVILYVLLAGYLPFHDQNLMEMYKKIGKGEFKFPKWFAPEIRRLLSKILDPSLKTRISMAKIMENSWFKKGLEKPVVIETENNELTSLNGDGVFEVSENGGDSNTETKQQQAKPCNNLNAFDIISFSSGFDLSGLFEDTIQKKEMRFTSNKPASTIISKLEEICKCLQLKVKKKDGGLLKLEGSKEGRKGTLNIDAEIFEI…
MsCIPK19.4	MEPKGSVLMQRYEMGRLLGQGTFAKVYHARNLITGMSVAIKVIDKEKVYKVGMVDQIKREISVMRLVRHPNVVELYEVMASKTKIFIVMEYARGGELFHKIAKGKLKTDVARRYFQQLVSAVDYCHSRGVYHRDLKPENLLLDENENLKVSDFGLSTLSESKSQDGLLHTTCGTPAYVAPEVINRKGYDGSKADIWSCGVILYVLLAGYLPFHDQNLMEMYKKIGKGEFKFPKWFAPEVRRLLSKILDPSLKTRISMAKIMENSWFKKGLEKPVVIETENNELTSLNADGVFEVSENGGDSNTETKQQQAKPCNNLNAFDIISFSSGFDLSGLFEDTIQKKEMRFTSNKPASTIISKLEEICKCLQLKVKKKDGGLLKLEGSKEGRKGTLNIDAEIFEI…
MsCIPK20.1	MENKATILMHKYEVGRMLGQGTFAKVYHARNLKTGQNVAIKVFDKAMIMRVGLKEQIKREISVMRLVRHPNIVEFYEVMASKTKIYFAMEQVKGGELFHKVSRGKLREDMARKYFQQLIAAVDHCHRRGIYHRDLKPENLLLDENGDLKVADFGLSALLESKKKDDLLHTTCGTPAYVAPEIIKKKGYDGAKADIWSCGVILFVLLAGFLPFNDRNLMEMYKKIANADFKFPQWFHSDVKRLLYRILDPDPRTRITINKIMQNSWFRKGYKQIEGPHLSPTQGDISDVHNAFDDLSPLSSPMSVKDEQCPMKLYCFNAFDIISLSSGLDLSGLFEKDTSEGQHARFATKRPPSTIVSKLEETAQSVGRFKVMKQNGIVRVEGFETGINEQLTIDTEIFE…
MsCIPK20.2	MENKATILMHKYEVGRMLGQGTFAKVYHARNLKTGQNVAIKVFDKAMIMRVGLKEQIKREISVMRLVRHPNIVEFYEVMASKTKIYFAMEQVKGGELFHKVSRGKLREDMARKYFQQLIAAVDHCHRRGIYHRDLKPENLLLDENGDLKVADFGLSALLESKKKDDLLHTTCGTPAYVAPEIIKKKGYDGAKADIWSCGVILFVLLAGFLPFNDRNLMEMYKKIANADFKFPQWFHSDVKRLLYRILDPDPRTRITINKIMQNSWFRKGYKQIEGPHLSPTHGDISDVHNAFDDLSPLSSPMSVKDEQCPMKLYCFNAFDIISLSSGLDLSGLFEKDTSEGQHARFATKRPPSTIVSKLEETAQSVGRFKVMKQNGIVRVEGFETGINEQLTIDTEIFE…
MsCIPK20.3	MENKATILMHKYEVGRMLGQGTFAKVYHARNLKTGQNVAIKVFDKAMIMRVGLKEQIKREISVMRLVRHPNIVEFYEVMASKTKIYFAMEQVKGGELFHKVSRGKLREDMARKYFQQLIAAVDHCHRRGIYHRDLKPENLLLDENGDLKVADFGLSALLESKKKDDLLHTTCGTPAYVAPEIIKKKGYDGAKADIWSCGVILFVLLAGFLPFNDRNLMEMYKKIANADFKFPQWFHSDVKRLLYRILDPDPRTRITINKIMQNSWFRKGYKQIEGPHLSPTQGDISDVHNAFDDLSPLSSPMSVKDEQCPMKLYCFNAFDIISLSSGLDLSGLFEKDTSEGQHARFATKRPPSTIVSKLEETAQSVGRFKVMKQNGIVRVEGFETGINEQLTIDTEIFE…
MsCIPK20.4	MENKATILMHKYEVGRMLGQGTFAKVYHARNLKTGQNVAIKVFDKAMIMRVGLKEQIKREISVMRLVRHPNIVEFYEVMASKTKIYFAMEQVKGGELFHKVSRGKLREDMARKYFQQLIAAVDHCHRRGIYHRDLKPENLLLDENGDLKVADFGLSALLESKKKDDLLHTTCGTPAYVAPEIIKKKGYDGAKADIWSCGVILFVLLAGFLPFNDRNLMEMYKKIANADFKFPQWFHSDVKRLLYRILDPDPRTRITINKIMQNSWFRKGYKQIEGPHLSPTQGDISDVHNAFDDLSPLSSPMSVKDEQCPMKLYCFNAFDIISLSSGLDLSGLFEKDTSEGQHARFATKRPPSTIVSKLEETAQSVGRFKVMKQNGIVRVEGFETGINEQLTIDTEIFE…
MsCIPK21.1	MVSPKNIGKYRLGRTIGEGTFSKVKIALNSNNGEKVAIKVIDKQMVLKNNLKHQVQSEIRTMKLLHHPNIVRIHEVIGTKTKIYIVMEYVSGGQLLDKISYSNKLNECEARKLFHQLIDAVDYCHNKGVYHRDLKPENLLLDSKGNLKVSDFGLSTLNKPNDVLNTKCGSPCYVAPELLMSKGYDGAAADVWSCGVILFELIAGFLPFDDQNLMNLYHKICRAEYVCAPWFTQSQKKLIAKILEPHPGKRITISGIINDEWFQTDYKPICAYEFDPIINLGDDSCAFDSIEEKTTKPTMTKSSSFINAFQLIAMFQDFDLSTLFEEQDQMKQTTRLGSQHTITETVEKIEAAATNVRLSVEKMNNFKMKMHSKQTMTRCSRSYLDISAEVIEVAPAHCV…
MsCIPK21.2	MVSPKNIGKYRLGRTIGEGTFSKVKIALNSNNGEKVAIKVIDKQMVLKNNLKHQVQSEIRTMKLLHHPNIVRIHEVIGTKTKIYIVMEYVSGGQLLDKISYSNKLNECEARKLFHQLIDAVDYCHNKGVYHRDLKPENLLLDSKGNLKVSDFGLSTLNKPNDVLNTKCGSPCYVAPELLMSKGYDGAAADVWSCGVILFELIAGFLPFDDQNLMNLYHKICRAEYVCAPWFTQSQKKLIAKILEPHPGKRITIAGIIDDEWFQTDYKPICAYEFDPIINLDDDSCAFDSIEKTTKPTMTKSSSFINAFQLITMFQDFDLCTLFEEQDHTKQTTRLGSQHTITETVAKIEAAAADVRLSVAKMNNFKMKMHSKETMTRCSRSYFDISAEVIEVAPAHCVV…
MsCIPK21.3	MVSPKNIGKYRLGRTIGEGTFSKVKIALNSNNGEKVAIKVIDKQMVLKNNLKHQVQSEIRTMKLLHHPNIVRIHEVIGTKTKIYIVMEYVSGGQLLDKISYSNKLNECEARKLFHQLIDAVDYCHNKGVYHRDLKPENLLLDSKGNLKVSDFGLSALNKPNDVLNTKCGSPCYVAPELLMSKGYDGAAADVWSCGVILFELIAGFLPFDDQNLMNLYHKICRAEYVCAPWFTQSQKKLIAKILEPHPGKRITIAGIIDDEWFQTDYKPICTYEFDPIINLDDDSCAFDSIEKTTKPTMTKSSSFINAFQLIAMFQDFDLCTLFEEQDHTKQTTRLGSQHTITETVAKIEAAAADVRLSVAKMNNFKMKMHSKETMTRCSRSYFDISAEVIEVAPAHCVV…
MSCIPK22.1	MANEESTNGVVLFGKYEIGRLLGVGASAKVYHATNIETGKSVAVKVISKKKLINGEFAANIEREISILRRLHHPNIIDLFEVLASKSKIYFVVEFAEAGELYEEVAKKEKLTEDHARRYFRQLISAVKHCHSRGVFHRDLKLDNLLLDENDNLKVTDFGLSAVKNQIRPDGLLHTVCGTPSYVAPEILAKKGYDGAKADVWSCGVVLFTVTAGYLPFNDYNITVLYRKIYRGQFRFPKWMSCDLKNLLSCMLDTNPKTRISVDEILEHPWFSSGGYKLDRVLVKSEMEESRTGFKSLNAFDLISFSAGLDMSGMFEENVGLSLVERIVSAELPERIVKRVEEVVEGTKVVVKRLKNGGGAKLEGQEGNLLALVVVYRLTEELVVVEMKKRGKGDEYYAQ…
MsCIPK22.3	MANEESTNGVVLFGKYEIGRLLGVGASAKVYHATNIETGKSVAVKVISKKKLINNGEFAANIEREISILRRLHHPNIIDLFEVLASKSKIYFVVEFAEAGELYEEVAKKEKLTEDHARRYFRQLISAVKHCHSRGVFHRDLKLDNLLLDENDNLKVTDFGLSAVKNQIRPDGLLHTVCGTPSYVAPEILAKKGYDGAKADVWSCGVVLFTVTAGYLPFNDYNITVLYRKIYRGQFRFPKWMSCDMKNLLSRMLDTNPKTRISVDEILEHPWFSSGGYKLDRVLVKSEMEESRTGFKSLNAFDLISFSTGLDMSGMFEENVGLGLVERIVSAEQPERIVERVEEVVKGTKVVVKRLKNGGGAKLEGQEGNLLALVVVYRLTEELVVVEMKKRGKGNEYNA…
MsCIPK22.4	MANEESTNGVVLFGKYEIGRLLGVGASAKVYHATNIETGKSVAVKVISKKKLINNGEFAANIEREISILRRLHHPNIIDLFEVLASKSKIYFVVEFAEAGELYEEVSKKEKLTEDHARRYFRQLISAVKHCHSRGVFHRDLKLDNLLLDENDNLKVTDFGLSAVKNQIRPDGLLHTVCGTPSYVAPEILAKKGYDGAKADVWSCGVVLFTVTAGYLPFNDYNITVLYRKIYRGQFRFPKWMSCDLKNLLSRMLDTNPKTRISVDEILEHPWFSSGGYKLDRVLVKSEMEESRTGFKSLNAFDLISFSTGLDMSGMFEENVGLGLVERIVSAEQPERIVERVEEVVKGTKVVVKRLKNGGGAKLEGQEGNLLALVVVYRLTEELVVVEMKKRGKGDEYNA…
MsCIPK23.1	MKLIRHPNVIRMHEVIANRSKIFIVMELVTGGELFDKIARSGRLKEDEARKYFQQLICAVDYCHSRGVCHRDLKPENLLLDANGTLKVSDFGLSALPQQVREDGLLHTTCGTPNYVAPEVIQNKGYDGAIADLWSCGVILFVLMAGYLPFEEDNLVALYKKIFKADFTCPPWFSSSAKKLIKRILDPSPITRIKIAEVIENEWFKKGYKPPVFEQADVSLDDVNSIFNGYMDSDNIVVERQEEGPVAPVTMNAFELISKSQGLNLSSLFEKQMGLVKRETRFTSKCSANEIISKIEKTAGPLGFDVKKNNCKLRIYGEKTGRKGHLSVATEILEVAPSIYMVEMRKSEGDTLEFHKFYKSITTGLKDIVWRADPIAEENDG
MsCIPK23.2	MKLIRHPNVIRMHEVIANRSKIFIVMELVTGGELFDKIARSGRLKEDEARKYFQQLICAVDYCHSRGVCHRDLKPENLLLDANGTLKVSDFGLSALPQQVREDGLLHTTCGTPNYVAPEVIQNKGYDGAIADLWSCGVILFVLMAGYLPFEEDNLVALYKKIFKADFTCPPWFSSSAKKLIKRILDPSPITRIKIAEVIENEWFKKGYKPPVFEQADVSLDDVNSIFNGYMDSDNIVVERQEEGPVAPVTMNAFELISKSQGLNLSSLFEKQMGLVKRETRFTSKCSANEIISKIEKTAGPLGFDVKKNNCKLRIYGEKTGRKGHLSVATEILEVAPSIYMVEMRKSEGDTLEFHKFYKSITTGLKDIVWRADPIAEENDG
MsCIPK23.3	MKLIRHPNVIRMHEVIANRSKIFIVMELVTGGELFDKIARSGRLKEDEARKYFQQLICAVDYCHSRGVCHRDLKPENLLLDANGTLKVSDFGLSALPQQVREDGLLHTTCGTPNYVAPEVIQNKGYDGAIADLWSCGVILFVLMAGYLPFEEDNLVALYKKIFKADFTCPPWFSSSAKKLIKRILDPSPITRIKIAEVIENEWFKKGYKPPVFEQADVSLDDVNSIFNGYMDSDNIVVERQEEGPVAPVTMNAFELISKSQGLNLSSLFEKQMGLVKRETRFTSKCSANEIISKIEKTAGPLGFDVKKNNCKLRIYGEKTGRKGHLSVATEILEVAPSIYMVEMRKSEGDTLEFHKFYKSITTGLKDIVWRADPIAEENDG
MsCIPK23.4	MTSRSSNSNGGSSNGGRAKAGKYELGRTLGEGNFAKVKFARHVETGDHVAIKILDKEKILKHKMIRQIKQEISTMKLIRHPNVIRMHEVIANRSKIFIVMELVTGGELFDKIARSGRLKEDEARKYFQQLICAVDYCHSRGVCHRDLKPENLLLDANGTLKVSDFGLSALPQQVREDGLLHTTCGTPNYVAPEVIQNKGYDGAIADLWSCGVILFVLMAGYLPFEEDNLVALYKKIFKADFTCPPWFSSSAKKLIKRILDPSPITRIKIAEVIENEWFKKGYKPPVFEQADVSLDDVNSIFNGYMDSDNIVVERQEEGPVAPVTMNAFELISKSQGLNLSSLFEKQMGLVKRETRFTSKCSANEIISKIEKTAGPLGFDVKKNNCKLRIYGEKTGRKGH…
MsCIPK24.1	MKKVRRKIGKYEVGRTIGEGTFAKVKFAKHTETGESVAIKVMAKTTILKHRMVEQIKREISIMKIVRHPNIVRLHEVLASQTKIYIILEFVMGGELYDKIVQQVKLSENESRRYFQQLIDAVAHCHKKGVYHRDLKPENLLLDAFGNLKVSDFGLSALTKQGDELLHTTCGTPNYVAPEVLSNQGYDGAAADVWSCGIILYVLMAGYLPFEEADLPTLFRRISAAEFVCPVWFSAGAKTFIHKILDSNPKTRVKIEEIRKDPWFRKNYSPVKLREDEQVNLDDVKAVFDDIEDQYVSERSEIAKGGPLIMNAFEMITLSQGLNLSPLFDRHQDYVKRQTRFVSRKPATVIISSIEAVAESMGLKVHSRNYKMRIERVSSNKVGQFAVVLEVFEVAPSLF…
MsCIPK24.2	MKKVRRKIGKYEVGRTIGEGTFAKVKFAKHTETGESVAIKVMAKTTILKHRMVEQIKREISIMKIVRHPNIVRLHEVLASQTKIYIILEFVMGGELYDKIVQQVKLSENESRRYFQQLIDAVAHCHKKGVYHRDLKPENLLLDAFGNLKVSDFGLSALTKQGDELLHTTCGTPNYVAPEVLSNQGYDGAAADVWSCGIILYVLMAGYLPFEEADLPTLFRRISAAEFVCPVWFSAGAKTFIHKILDSNPKTRVKIEEIRKDPWFRKNYSPVKLREDEQVNLDDVKAVFDDIEDQYVSERSEIAKGGPLIMNAFEMITLSQGLNLSPLFDRHQDYVKRQTRFVSRKPATVIISSIEAVAESMGLKVHSRNYKMRIERVSSNKVGQFAVVLEVFEVAPSLF…
MsCIPK25.1	MEQHNQNNRKRNILFNKYEIGKTLGQGNFAKVYHGRNIATNENVAIKVIKKEKLKKERLMKQIKREVSVMRLVRHPHIVELKEVMANKAKVFMVVEYVKGGELFAKVAKGKMEENIARKYFQQLISAVDFCHSRGVTHRDLKPENLLLDENEDLKVSDFGLSALPDQRRSDGMLLTPCGTPAYVAPEVLKKIGYDGSKADIWSCGVILFALLCGYLPFQGENVMRIYSKSFKADYVLPEWISPGAKKLISNLLVVDPEKRFSIPDIMKDPWFQIGFMRPIAFSMKESAVDDNIDFSGDDEGNGNNSNGDGNSVEVVGETRTKHARRPSYNAFEIISSLSHGFDLRNLFETRKRSPSMFISKLSASAVVGKLENVAKKLNLRVTGKKDFMVRMQGTTEGR…
MsCIPK25.2	MEQHNQNNRKRNILFNKYEIGKTLGQGNFAKVYHGRNIATNENVAIKVIKKEKLKKERLMKQIKREVSVMRLVRHPHIVELKEVMANKAKVFMVVEYVKGGELFAKVAKGKMEENIARKYFQQLISAVDFCHSRGVTHRDLKPENLLLDENEDLKVSDFGLSALPDQRRSDGMLLTPCGTPAYVAPEVLKKIGYDGSKADIWSCGVILFALLCGYLPFQGENVMRIYSKSFKANYVLPEWISPGAKKLISNLLVVDPEKRFSIPDIMKDPWFQIGFMRPIAFSMKESAVDDNIDFSGDDEGNGNNSNGDGNSVEVVGETRTKHARRPSYNAFEIISSLSHGFDLRNLFETRKRSPSMFISKLSASAVVGKLENVAKKLNLRLTGKKDFMVRMQGTTEGR…
MsCIPK25.4	MEQHNQNNRKRNILFNKYEIGKTLGQGNFAKVYHGRNIATNENVAIKVIKKEKLKKERLMKQIKREVSVMRLVRHPHIVELKEVMANKAKVFMVVEYVKGGELFAKVAKGKMEENIARKYFQQLISAVDFCHSRGVTHRDLKPENLLLDENEDLKVSDFGLSALPDQRRSDGMLLTPCGTPAYVAPEVLKKIGYDGSKADIWSCGVILFALLCGYLPFQGENVMRIYSKSFKADYVLPEWISPGAKKLISNLLVVDPEKRFSIPDIMKDPWFQIGFMRPIAFSMKESAVDDNIDFSGDDEGNGNNSNGDGNSVEVVGETRTKHARRPSYNAFEIISSLSHGFDLRNLFETRKRSPSMFISKLSASAVVGKLENVAKKLNLRVTGKKDFMVRMQGTTEGR…
MsCIPK26.1	MMSNKVPPTRTRTRVGKYELGKTIGEGSFAKVKLAKNVENGDYVAIKILDRDHVLKHKMMDQLKREISAMKIINHPNVIKIFEVMASKTKIYIVLELVNGGELFDKIATHGKLKEDEARSYFQQLINAVDYCHSRGVYHRDLKPENLLLDTNGVLKVSDFGLSTYSQQEDALLRTACGTPNYVAPEVLNDRGYVGSSSDIWSCGVILFVLMAGYLPFDEPNLTALYRRIGRAEFKCPSWFSPGAKKLLKSILNPNPLTRIKIPEILEDEWFRKGYKPACFTEEEDVNVDDVAAAFNDSKENLVTETKEKPVSMNAFELISRSDSFNLDNLFEREKGVVKRETHFTSQRPANEIMSKIEEAAKPLGFNVHKRNYKMKLQGDKSGRKGHLSVATEVFEVAP…
MsCIPK26.2	MMSNKVPPTRTRTRVGKYELGKTIGEGSFAKVKLAKNVENGDYVAIKILDRNHVLKHKMMDQLKREISAMKIINHPNVIKIFEVMASKTKIYIVLELVNGGELFDKIATHGKLKEDEARSYFQQLINAVDYCHSRGVYHRDLKPENLLLDTNGVLKVSDFGLSTYSQQEDELLRTACGTPNYVAPEVLNDRGYVGSSSDIWSCGVILFVLMAGYLPFDEPNLTSLYRRIGRAEFKCPSWFSPGAKKLLQSILNPNPITRIKIPEILEDEWFRKGYKPACFTEEEDVNVDDVAAAFNDSKENLVTETKEKPVSMNAFELISRSDSFNLDNLFEREKGVVKRETHFTSQRPANEIMSKIEEAAKPLGFNVHKRNYKMKLQGDKSGRKGHLSVATEVFEVAP…
MsCIPK26.3	MMSNKVPPTRTRTRVGKYELGKTIGEGSFAKVKLAKNVENGDYVAIKILDRDHVLKHKMMDQLKREISAMKIINHPNVIKIFEVMASKTKIYIVLELVNGGELFDKIATNGKLKEDEARSYFQQLINAVDYCHSRGVYHRDLKPENLLLDTNGVLKVSDFGLSTYSQQEDALLRTACGTPNYVAPEVLNDRGYVGSSSDIWSCGVILFVLMAGYLPFDEPNLTALYRRIGRAEFKCPSWFSPGAKKLLKSILNPNPLTRIKIPEILEDEWFRKGYRPACFTEEEDVNVDDVAAAFNDSKENLVTETKEKPVSMNAFELISRSDSFNLDNLFEREKGVVKRETHFTSQRPANEIMSKIEEAAKPLGFNVHKRNYKMKLQGDKSGRKGHLSVATEVFEVAP…
MsCIPK26.4	MMSNKVPPTRTRTRVGKYELGKTIGEGSFAKVKLAKNVENGDYVAIKILDRDHVLKHKMMDQLKREISAMKIINHPNVIKIFEVMASKTKIYIVLELVNGGELFDKIATHGKLKEDEARSYFQQLINAVDYCHSRGVYHRDLKPENLLLDTNGVLKVSDFGLSTYSQQEDELLRTACGTPNYVAPEVLNDRGYVGSSSDIWSCGVILFVLMAGYLPFDEPNLTSLYRRIGRAEFKCPSWFSPGAKKLLQSILNPNPITRIKIPEILEDEWFRKGYKPASFTEEEDVNVDDVAAAFNDSKENLVTETKEKPVSMNAFELISRSDSFNLDNLFEREKGVVKRETHFTSQRPANEIMSKIEEAAKPLGFNVHKRNYKMKLQGDKSGRKGHLSVATEVFEVAP…
MsCIPK27.1	MKKVRRKIGKYEVGRTIGEGTFAKVKFAKHTETGESVAIKVMAKTTILKHRMVEQLNHVTDQREISIMKIVRHPNIVRLHEVLASQTKIYIILEFVMGGELYDKIVQQVKLSENESRRYFQQLIDAVAHCHKKGVYHRDLKPENLLLDAFGNLKVSDFGLSALTKQGDELLHTTCGTPNYVAPEVLSNQGYDGAAADVWSCGIILYVLMAGYLPFEEADLPTLFRRISAAEFVCPVWFSAGAKTFIHKILDSNPKTRVKIEEIRKDPWFRKNYSPVKLREDEQVNLDDVKAVFDDIEDQYVSERSEIAKGGPLIMNAFEMITLSQGLNLSPLFDRHQDYVKRQTRFVSRKPATVIISSIEAVAESMGLKVHSRNYKMRIERVSSNKVFEVAPSLFMVDV…
MsCIPK28.1	IKREISIMKIVRHPNIVRLHEVLASQTKIYIILEFVMGGELYDKIVQQVKLSENESRRYFQQLIDAVAHCHKKGVYHRDLKPENLLLDAFGNLKVSDFGLSALTKQGDELLHTTCGTPNYVAPEVLSNQGYDGAAADVWSCGIILYVLMAGYLPFEEADLPTLFRRISAAEFVCPVWFSAGAKTFIHKILDSNPKTRVKIEEIRKDPWFRKNYSPVKLREDEQVNLDDVKAVFDDIEDQYVSERSEIAKGGPLIMNAFEMITLSQGLNLSPLFDRHQDYVKRQTRFVSRKPATVIISSIEAVAESMGLKVHSRNYKMRIERVSSNKVGQFAVVLEVFEVAPSLFMVDVRKAAGDTLEYHKFYKNLCAKLESIIWRPAETSPDSGLLRQMTF
MsCIPK29.1	MERSGSVIMQRYELGKLLGQGTFAKVYHARNLKNNMSVAIKVIDKEKVLKVGMIDQIKREISVMRLIRHPHVVELYEVMASKTKIYVVMEYVKGGELFNKVSKGKLKHAEARRYFQQLISAVDYCHSRGVCHRDLKPENLLLDENENLKVSDFGLSALAETKHQDGLLHTTCGTPAYVAPEVINRKGYDGTKADIWSCGVILYVLLAGFLPFRDPNLIEMYRKIGKADFKYPNWFASDVRRLLSKILDPNPKTRISIAKIMESSWFKKGLEKPIVPDTDYKELAPLDADGVFGACENGDHVDLSKPCNNLNAFDIISFSSGFDLSGLFEDNKERKTEVRFTSNKPASIIISKFEEICNRLGLKVKKKDGGLFKIEGSKEGRKGRLGIEAEIFEITPVFH…
MsCIPK29.2	MERSGSVIMQRYELGKLLGQGTFAKVYHARNLKNNMSVAIKVIDKEKVLKVGMIDQIKREISVMRLIRHPHVVELYEVMASKTKIYVVMEYVKGGELFNKVSKGKLKHAEARRYFQQLISAVDYCHSRGVCHRDLKPENLLLDENENLKVSDFGLSALAETKHQDGLLHTTCGTPAYVAPEVINRKGYDGTKADIWSCGVILYVLLAGFLPFRDPNLIEMYRKIGKADFKYPNWFASDVRRLLSKILDPNPKTRISIAKIMESSWFKKGLEKPIFPDSDNKELAPLDADGVFGACENGDHVDLSKPCNNLNAFDIISFSSGFDLSGLFEDNKERKTEVRFTSNKPASIIISKFEEICNRLGLKVKKKDGGLFKIEGSKEGRKGRLGIDAEIFEITPVFH…
MsCIPK29.3	MERSGSVIMQRYELGKLLGQGTFAKVYHARNLKNNMSVAIKVIDKEKVLKVGMIDQIKREISVMRLIRHPHVVELYEVMASKTKIYVVMEYVKGGELFNKVSKGKLKHAEARRYFQQLISAVDYCHSRGVCHRDLKPENLLLDENENLKVSDFGLSALAETKHQDGLLHTTCGTPAYVAPEVINRKGYDGTKADIWSCGVILYVLLAGFLPFRDPNLIEMYRKIGKADFKYPNWFASDVRRLLSKILDPNPKTRISIAKIMESSWFKKGLEKPIVPDTDNKELAPLDADGVFGACENGDHVDLSKPCNNLNAFDIISFSSGFDLSGLFEDNKERKTEVRFTSNKPASIIISKFEEICNRLGLKVKKKDGGLFKIEGSKEGRKGRLGIEAEIFEITPVFH…
MsCIPK29.4	MERSGSVIMQRYELGKLLGQGTFAKVYHARNLKNNMSVAIKVIDKEKVLKVGMIDQIKREISVMRLIRHPHVVELYEVMASKTKIYVVMEYVKGGELFNKVSKGKLKHAEVRRYFQQLISAVDYCHSRGVCHRDLKPENLLLDENENLKVSDFGLSALAETKHQDGLLHTTCGTPAYVAPEVINRKGYDGTKADIWSCGVILYVLLAGFLPFRDPNLIEMYRKIGKADFKYPNWFASDVRRLLSKILDPNPKTRISIAKIMESSWFKKGLEKPIVPDTDNKELAPLDADGVFGACENGDHVDLSKPCNNLNAFDIISFSSGFDLSGLFEDNKERKTEVRFTSNKPASIIISKFEEICNRLGLKVKKKDGGLFKIEGSKEGRKGRLGIDAEIFEITPVFH…
MsCIPK30.1	MKKVRRKIGKYEVGRTIGEGTFAKVKFAKHTETGESVAIKVMAKTTILKHRMVEQIKREISIMKIVRHPNIVRLHEVLASQTKIYIILEFVMGGELYDKIVQQVKLSENESRRYFQQLIDAVAHCHKKGVYHRDLKPENLLLDAFGNLKVSDFGLSALTKQGDELLHTTCGTPNYVAPEVLSNQGYDGAAADVWSCGIILYVLMAGYLPFEEADLPTLFRRISAAEFVCPVWFSAGAKTFIHKILDSNPKTRVKIEEIRKDPWFRKNYSPVKLREDEQVNLDDVKAVFDDIEDQYVSERSEIAKGGPLIMNAFEMITLSQGLNLSPLFDRHQDYVKRQTRFVSRKPATVIISSIEAVAESMGLKVHSRNYKMRIERVSSNKVGQFAVVLEVFEVAPSLF…
MsCIPK31.1	MKKVRRKIGKYEVGRTIGEGTFAKVKFAKHTETGESVAIKVMAKTTILKHRMVEQIKREISIMKIVRHPNIVRLHEVLASQTKIYIILEFVMGGELYDKIVQQVKLSENESRRYFQQLIDAVAHCHKKGVYHRDLKPENLLLDAFGNLKVSDFGLSALTKQGDELLHTTCGTPNYVAPEVLSNQGYDGAAADVWSCGIILYVLMAGYLPFEEADLPTLFRRISAAEFVCPVWFSAGAKTFIHKILDSNPKTRVKIEEIRKDPWFRKNYSPVKLREDEQVNLDDVKAVFDDIEDQYVSERSEIAKGGPLIMNAFEMITLSQGLNLSPLFDRHQDYVKRQTRFVSRKPATVIISSIEAVAESMGLKVHSRNYKMRIERVSSNKVGQFAVVLEVFEVAPSLF…
MsCIPK32.1	MKKVRRKIGKYEVGRTIGEGTFAKVKFAKHTETGESVAIKVMAKTTILKHRMVEQIKREISIMKIVRHPNIVRLHEVLASQTKIYIILEFVMGGELYDKIVQQVKLSENESRRYFQQLIDAVAHCHKKGVYHRDLKGDELLHTTCGTPNYVAPEVLSNQGYDGAAADVWSCGIILYVLMAGYLPFEEADLPTLFRRISAAEFVCPVWFSAGAKTFIHKILDSNPKTVTGKIEEIRKDPWFRKNYSPVKLREDEQVNLDDVKADQYVSERSEIAKGGPLIMNAFEMITLSQGLNLSPLFDRHQDYVKRQTRFVSRKPATVIISSIEAVAESMGLKVHSRNYKMRIERVSSNKVGQFAVVLEVFEVAPSLFMVDVRKAAGDTLEYHK
MsCIPK33.1	MKKVRRKIGKYEVGRTIGEGTFAKVKFAKHTETGESVAIKVMAKTTILKHRMVEQIKREISIMKIVRHPNIVRLHEVLASQTKIYIILEFVMGGELYDKIVQQVKLSENESRRYFQQLIDAVAHCHKKGVYHRDLKPENLLLDAFGNLKVSDFGLSALTKQGDELLHTTCGTPNYVAPEVLSNQGYDGAAADVWSCGIILYVLMAGYLPFEEADLPTLFRRISAAEFVCPVWFSAGAKTFIHKILDSNPKTRVKIEEIRKDPWFRKNYSPVKLREDEQVNLDDVKAVFDDIEDQYVSERSEIAKGGPLIMNAFEMITLSQGLNLSPLFDRHQDYVKRQTRFVSRKPATVIISSIEAVAESMGLKVHSRNYKMRIERVSSNKVGQFAVVLEVFEVAPSLF…
MsCIPK34.1	MVSPKNIGKYRLGRTIGEGTFSKVKIALNSNNGEKVAIKVIDKQMVLKNNLKHQVQSEIRTMKLLHHPNIVRIHEVIGTKTKIYIMMEYVSGGQLLDKISYSNKLNECEARKLFHQLIDAVDYCHNKGVYHRDLKPENLLLDSKGNLKVSDFGLSTLNKPNDVLNTKCGSPCYVAPELLMSKGYDGAAADVWSCGVILFELIAGFLPFDDQNLMNLYHKICRAEYVCAPWFTQSQKKLIAKILEPHPGKRITISGIINDEWFQTDYKPICAYEFDPIINLGDDSCAFDSIEEKTTKPTMTKSSSFINAFQLIAMFQDFDLSTLFEEQDQMKQTTRLGSQHTITETVEKIEAAATNVRLSVEKMNNFKMKMHSKQTMTRCSRSYLDISAEVIEVAPAHCV…
MsCIPK35.1	MKQIKREVSVMRLVRHPHIVELKEVMANKAKVFMVVEYVKGGELFAKVAKGKMEENIARKYFQQLISAVDFCHSRGVTHRDLKPENLLLDENEDLKVSDFGLSALPDQRRSDGMLLTPCGTPAYVAPEVLKKIGYDGSKADIWSCGVILFALLCGYLPFQGENVMRIYSKSFKADYVLPEWISPGAKKLISNLLVVDPEKRPIAFSMKESAVDDNIDFSGDDEGNGNNSNGDGNSVEVVGETRTKHARRPSYNAFEIISSLSHGFDLRNLFETRKRSPSMFISKLSASAVVGKLENVAKKLNLRVTGKKDFMVRMQGTTEGRKGKLGMTVEVFEGRTGGGSGGVF
MsCIPK36.2	MGKVLGQGNFAKVYHCKNLSANESVAIKVIKKERLKKERLVKQIKREVSVMHLVRHPHIVELKEVMATKGKIFLVVEYVKGGELFNKLAKGKLNEDVARKYFQQLISAVDFCHSRGVTHRDLKPENLLLDENEDLKVSDFGLSALPEQRREDGMLITPCGTPAYVAPEVLKKKGYDGSKADLWSCGVILYALLCGYLPFQ
MSCIPK37.3	MVILNLGKKQSKKKLHSGEGVRLGKYELGRTLGEGNFGKVKFARNTDSGHPYAIKIIDKNRIIDLNITNQIKREICALKLLRHPNVVKLYEVLASKTKIYMVLEYVTGEELFDKIASKGKLTEGEGRKLFQQLIDGVSYCHSKGVFHRDLKLENVLVDAKGNLKITDFGLSALPQQFRADGLLHTTCGSANYVAPEILANRGYNGASSDVWSCGVILYVVLTGFLPFDDRNLAVLYQKVLKGDFQKPKWLSAGAQNIIKRILDPNPKTRITMAGIKEDLWFKEGYQADHEDEEDNVYVDDQAFNIHELSQEEEKSSSGSPIRINAFQLIGMSSCLDLSGFFEKEDVSERKIRFTTNLSAKDLMEKIEDSVTEMEFRVQKKNGK
MSCIPK38.3	MVILNLGKKQSKKKLHSGEGVRLGKYELGRTLGEGNFGKVKFARNTDSGHPYAIKIIDKNRIIDLNITNQIKREICALKLLRHPNVVKLYEVLASKTKIYMVLEYVTGEELFDKIASKGKLTEGEGRKLFQQLIDGVSYCHSKGVFHRDLKLENVLVDAKGNLKITDFGLSALPQQFRADGLLHTTCGSANYVAPEILANRGYNGASSDVWSCGVILYVVLTGFLPFDDRNLAVLYQKVLKGDFQKPKWLSAGAQNIIKRILDPNPKTRITMAGIKEDLWFKEGYQADHEDEEDNVYVDDQAFNIHELSQEEEKSSSGSPIRINAFQLIGMSSCLDLSGFFEKEDVSERKIRFTTNLSAKDLMEKIEDSVTEMEFRVQKKNGKVSSTIADI
MSCIPK39.3	MVILNLGKKQSKKKLHSGEGVRLGKYELGRTLGEGNFGKVKFARNTDSGHPYAIKIIDKNRIIDLNITNQIKREICALKLLRHPNVVKLYEVLASKTKIYMVLEYVTGEELFDKIASKGKLTEGEGRKLFQQLIDGVSYCHSKGVFHRDLKLENVLVDAKGNLKITDFGLSALPQQFRADGLLHTTCGSANYVAPEILANRGYNGASSDVWSCGVILYVVLTGFLPFDDRNLAVLYQKVLKGDFQKPKWLSAGAQNIIKRILDPNPKTRITMAGIKEDLWFKEGYQADHEDEEDNVYVDDQAFNIHELSQEEEKSSSGSPIRINAFQLIGMSSCLDLSGFFEKEDVSERKIRFTTNLSAKDLMEKIEDSVTEMEFRVQKKNGKVSSTIADI
MSCIPK40.3	MVILNLGKKQSKKKLHSGEGVRLGKYELGRTLGEGNFGKVKFARNTDSGHPYAIKIIDKNRIIDLNITNQIKREICALKLLRHPNVVKLYEVLASKTKIYMVLEYVTGEELFDKIASKGKLTEGEGRKLFQQLIDGVSYCHSKGVFHRDLKLENVLVDAKGNLKITDFGLSALPQQFRADGLLHTTCGSANYVAPEILANRGYNGASSDVWSCGVILYVVLTGFLPFDDRNLAVLYQKVLKGDFQKPKWLSAGAQNIIKRILDPNPKTRITMAGIKEDLWFKEGYQADHEDEEDNVYVDDQAFNIHELSQEEEKSSSGSPIRINAFQLIGMSSCLDLSGFFEKEDVSERKIRFTTNLSAKDLMEKIEDSVTEMEFRVQKKNGK
MtCIPK01	MVIINQARRIEGKIVRLGKYELGKTLGEGNFGKVKLARDTDCGQFFAVKILEKNKIVDLNNTDQIKREISTLKLLKHPNVVRLYEVLASKTKIYMVLEYVNGGELFDKISSKGKLTEAHGRKMFQQLIDGVSYCHNKGVFHRDLKLENVLVDAKGNIKITDFNLSALPQHCRADGLLHTTCGSPNYVAPEILANRGYDGAKSDIWSCGVILYVILTGYLPFDDRNLAVLYQKIFKADVQIPRWLSPGAQNIIKKILDPNPKTRVTMDMIKEDEWFKEGYNPANLEDEEEEEDVFIDDEAFSIHEVSLDGDQSPKSPALINAFQLIGMSSCLDLSGFFEQEDVSERKIRFTSNHSPKDLTEKIEDIVIEMGFKVHKKNGKLKVIQEDKAHKSLDSLSVAA…
MtCIPK02	MESDMKPNVLMERYELGRLLGQGTFGKVYYARSTVTNQSVAIKAIEKDKVMRTGQVDRIKREISVMKLARHPNIIQLFEVMATKSKIYFVMEYAKGGELFDKVCKGRLKEKVAHRYFKQLINAVDFCHSRGVYHRDIKPENVLLDENGNLKVSDFGLSALVESNQQDIILRTPCGTPAYVAPEVIKRKGYDGAKADIWSCGIVLFVLLAGYLPFHDSNLIEMYRKIHKAELKCPGWFRPEVCKLLSDILDPNPDTRISIEKIKEHCWFKNELTARNKKQLLENNTVSSSSSVVSDQNDENDGPESEAKEESVVPISINAFDIISLSASFDLSRFFKDGVQKREARFSSKLPASVIISKIEDIAKQLRMKIKKKAAGLLKLEGFDEGRKGVLSIDAEIFE…
MtCIPK03	MSQPKIKRRVGIYEVGRTIGEGTFAKVKFARNSETGEAVALKILDKEKVLKHKMAEQIKREIATMKLIKHPNVVRLYEVMGSRTKIYIVLEFVTGGELFDKIVNHGRMGEPEARRYFQQLINVVDYCHSRGVYHRDLKPENLLLDAYGNLKVSDFGLSALSQQVRDDGLLHTTCGTPNYVAPEVLNDRGYDGATADLWSCGVILFVLVAGYLPFDDPNLMELYKKISSADFTCPPWLSFSARKLITRILDPNPMTRITMAEILDDEWFKKDYKPPVFEESGETNLDDVEAVFKDSEEHHVTEKKEEQPTSMNAFELISMSRGLNLENLFDVEQGFKRETRFTSQSPADEIINKIEEAAKPLGFDVQKKNFKMRLANSKAGRKGNLNVATEVFQVAPSLH…
MtCIPK04	MERRPQSPPSPPPSPPSRIILGKYQLTKFLGRGNFAKVYQARSLIDGSTVAVKVIDKSKTVDASMEPRIVREIDAMRRLQNHPNILKIHEVLATKTKIYLIVDFAGGGELFLKLARRRKFPEALARRYFQQLVSALCFCHRNGIAHRDLKPQNLLLDAEGNLKVSDFGLSALPEQLKNGLLHTACGTPAYTAPEILGRIGYDGSKADAWSCGVILYVLLAGHLPFDDSNIPAMCKRITRRDYQFPEWISKPARYLIYQLLDPNPKTRIRLENVFGNNWFKKSLREEPEEKLFDDKYSFDGYKKLELGMNAFDIISLSSGLNLSGLFETTTLRSEKRFTSSEEVGVVEEKVKEIGVRLGFRVEIGKNGAIGLGKGKVTMVVEVFKIVDDLLLVALKLENG…
MtCIPK05	MDQQNKKSFQNPRNVIFNKYEMGKVLGQGNFAKVYHCKNLSENESVAIKVIKKERLKKERLVKQIKREVSVMRLVRHPHIVELKEVMATKGKIFLVVEYVKGGELFNKVAKGKLNEDVARKYFQQLISAVDFCHSRGVTHRDLKPENLLLDENEDLKVSDFGLSALPEQRREDGMLLTPCGTPAYVAPEVLKKKGYDGSKADLWSCGVILYALLCGYLPFQGENVMRIYRKTFKGEYEFPEWISPHAKMLISNLLVPDPKKRYSIVDIMNHPWFRVGFVRPIAFSMKDLSIEDNNKDINIDFSEIGEDDVDIPELVMVKPSRPFYNAFEIISSLSHGFDLRSLFETRKRLPSMFISKFSASTMLEKLEVMGKKLNLKITGKKEFVVRMEGAREGRKGKV…
MtCIPK06	MCEKENPNSHSALLDGKYELGRVLGHGTFAKVYHAKNLNTGKNVAMKVVGKEKVIKVGMIEQIKREISVMKMVKHPNIVQLHEVMASKSKIYIAMELVRGGELFNKIVKGRLKEDVARVYFQQLISAVDFCHSRGVYHRDLKPENLLLDEDGNLKVSDFGLCTFSEHLRQDGLLHTTCGTPAYVSPEVIAKKGYDGAKADIWSCGVILYVLLAGFLPFQDDNLVAMYKKIYRGDFKCPPWFSLEARRLITKLLDPNPNTRISISKIMDSSWFKKPVPKSIAMRKKEKEEEEDKVFEFMECEKSSTTMNAFHIISLSEGFDLSPLFEEKKREEREEMRFATGGTPSRVISKLEQVAKAVKFDVKSSDTKVRLQGQERGRKGKLAIAADIYAVTPSFLVVE…
MtCIPK07	MEPPLQHPPTPRPPTILGKYQLTRLLGRGSFAKVYKAHSLLDNATTVAVKIIDKSKTVDAAMEPRIIREIDAMRRLQHHPNILKIHEVMATKTKIHLIVEFAAGGELFSALSRRGRFSESTARFYFQQLVSALRFCHRNGVAHRDLKPQNLLLDADGNLKVSDFGLSALPEHLKDGLLHTACGTPAYTAPEILRRSGGYDGSKADAWSCGLILYVLLAGYLPFDDLNIPAMCKKISRRDYRFPDWVSKRARIVIYRLLDPNPETRMSLEGLFGNEWFKKSLKPEAEPEKSIFGCDYGKEGKNLGLNAFHIISMSSGLDLSGLFETTSSSQGGNNNNTWREKRFTSSANIEVVGEKVKEVGGVLGFKVEVGKNSAIGLVKGKVGLVVEVFEIVPCQLVLV…
MtCIPK08	MVLRKVGKYEIGRTIGEGTFAKVKFAQNTETGESVAMKILDRSTIIKHKMADQIKREISIMKLVRHPYVVRLHEVLASRTKIYIILEFITGGELFDKIVHHGRLSEAEARRYFQQLIDGVDYCHSKGVYHRDLKPENLLLDSLGNMKISDFGLSALPEQGVSMLRTTCGTPNYVAPEVLSHKGYNGAPADVWSCGVILYVLMAGYLPFDELDLTTLYSKIDKADFSCPAWFPVGAKSLIQRILDPNPEHRITIEQIRNDEWFQKSYVPVHLLEYEDVNLDEINAAFDSAEDEGDNPQCEIADTGPLILNAFDMIMLSQGLNLATIFDRGQDTMKYQTRFITQKPAKVVLSSMEVVAQSMGFKTHIRNYKMRIEGISAKKTTHFSVILEVFEVAPTFFMV…
MtCIPK09	MMSNKVPPRPRTRVGKYEMGKTIGEGSFAKVKLAKNVENGDYVAIKILDRNHVLKHNMMDQLKREISAMKIINHPNVIKIFEVMASKTKIYIVLELVNGGELFDKIATHGRLKEDEARSYFQQLINAVDYCHSRGVYHRDLKPENLLLDTNGVLKVSDFGLSTYSQQEDELLRTACGTPNYVAPEVLNDRGYVGSSSDIWSCGVILFVLMAGYLPFDEPNLIALYRKIGRADFKCPSWFSPEAKKLLTSILNPNPLTRIKIPEILEDEWFRKGYKPACFTEEEDVNVDDVAAAFNDSRENLVTETKEKPVSMNAFELISRSESFNLDNLFEREKGVVKRETHFTSQRPANEIMSKIEEAAKPLGFNVHKRNYKMKLQGDKSGRKGHLSVATEVFEVAPS…
MtCIPK10	MENTSKVLMQRYELGRLLGQGTFGKVYYGRSTITNQGVAIKMIDKDKVIKNDQADVIKREISVMRLVKHPNIIELFEVMATKGKIYFVIEYAKGGELFKQVAKGKLKDDVAHKYFKQLISAVDFCHSRGVYHRDIKPENILLDENENLKVSDFGLSAFTESKRQDGLLHTTCGTPAYVAPEVIKRKGYDGSKADIWSCGVVLFVLLAGYVPFNDSNLMEMYRKISKAEFKCPNWFPKNVKKLLGKMLDPNPDTRISIDKIKHCSWFKHGSNGRPKKREEEKKTISSLATNSAAPTCQIEGESVSNTDTKLTIVTNHLDQMDETEKQESDLPLSINAFDIISLSSGFNLCGFFEDSFQKREARFTSKQPASTIISRLEEIAKRLKMKIKKRAAGLLKLEG…
MtCIPK11	MSDIEQAAAPAPADATTALFGKYELGKLLGCGAFAKVYHARNTENGQSVAVKVINKKKISATGLAGHVKREISIMSKLRHPNIVRLHEVLATKTKIYFVMEFAKGGELFAKIANKGRFSEDLSRRLFQQLISAVGYCHSHGVFHRDLKPENLLLDDKGNLKVSDFGLSAVKEQVRIDGMLHTLCGTPAYVAPEILAKRGYDGAKVDIWSCGIILFVLVAGYLPFNDPNLMVMYRKIYSGEFKCPRWFSPDLKRFLSRLMDTNPETRITVDEILRDPWFRKGYKEVKFYEEGFEFEKKVNNGEEEGKPLDFNAFDIISFFSRGLNLSGFFIDGGEGERFMLRELPEKVVEKAEAAAKAEGLVVRRKKECGVEIEEQNGDLVIGIEIYRLTAEMVVVEVKR…
MtCIPK12	MAVVAAPKKNNSMNKKDNPNLLLGRFELGKLLGHGTFAKVHLAKNLKTGESVAIKIISKDKILKSGLVSHIKREISILRRVRHPNIVQLFEVMATKTKIYFVMEYVRGGELFNKVAKGRLKEEVARKYFQQLICAVGFCHARGVFHRDLKPENLLLDEKGNLKVSDFGLSAVSDEIKQDGLFHTFCGTPAYVAPEVLSRKGYDGAKVDIWSCGVVLFVLMAGYLPFHDPNNVMAMYKKIYKGEFRCPRWFSPELVSLLTRLLDIKPQTRISIPEIMENRWFKIGFKHIKFYVEDDVVCDLDSLDLDGEDNNNKVVKVDDHHDEVLESVSENESDSEVVNRRIRNRGSLPRPASLNAFDIISFSQGFDLSGLFEEKGDEARFVSSASVPKIISKLEEVGQ…
MtCIPK13	MADVFLQKVKTSSNSKDKDKKETSTLLLGRFEVGKLLGHGTFAKVYYAKNIKTDEGVAIKVIDKEKILKGGLVAHIKREISILRRVRHPNIVQLFELFNKVAKGRLKEEVVVYHRDLKPENLLLDENGNLKVSDFGLSAVSDQIRQDGLFHTFCGTPAYVAPEVLARKGYDGAKVDLWSCGVVLFVLMAGYLPFHDQNVMAMYKKIYKGEFRCPRWFSPDLSKLLVRLLDTKPETRIAIPDIMENRWFKKGFKQIKFYVEDDRLCNVDDGFGDNDDDTASITSVASFSDYAVSESDSEIETRRKNAPLPRPASLNAFDIISFSPGFDLSGLFEEKGDENRIVTAAPVSKIISKLEEIAQLVSFTVRKKDCRVSLEGTREGVKGPLTIAAEIFELTPSLV…
MtCIPK14	MPEIERASPDVAAVTSIFGKYELGRVVGCGAFAKVYYARNVQTGQSVAVKIINKKKLKGTGLAENVKLEIIIMSRLHHPHIVRLHEVLATKTKIYFVMDFVRGGELFAKISKGRFSEDLSRRYFHQLISAVGYCHSRGVFHRDLKPENLLLDENGNLKVSDFGLSAVTNQIRSDGLLHTLCGTPAYVAPEVLAKRGYDGAKVDVWSCGVVLFVLAAGYLPFNDQNLMVMYRKIYKGEYKCPRWMSPGLQRFLSKLLDTNPETRITIDGMTRDPWFRKGYKEIKFHEEDYGYGHGFGFKCRCDGSKVLNLNAFDIISFSSGLNLSGLFGKFDGSERFVVRESPKRILKVVKKIGVAEGMALRWKKECGVELEELNGKFGIEIEVYRLTEKVAMVEVRRRG…
MtCIPK15	MDPEGKLLMNRYEFRKQLGQGNFAKVYKARDLRTGDRVAVKVIDKEKVLRAGMMVQAKREIETMRRVKHPNVLRLYEVLATKTKIYLILEYAKGGELFLKIRKISYNQARQYFQQLVSALDFCHKKGVYHRDLKPENLLLDENGVLKIADFGFSTFIESHRRNNMLQTMCGTPMYVAPDVLHGKGYCGEKADVWSCGVILYVLMTRYYPFYDRNLMEMYRKSNKGEYKCPDWFSVEIRRLLSQILNPNPDSRISTAKIMESQREITNVAANAESDKAIVENEIAVVEPNQELVQPKYLNAFHILSLSAGLDLSVFFASNNDDEIEDIKFTSKSSASSIISTMEDIAHMLNMKIVKNNGEMLKLEREQDLRKRPLTISTEIFEFAPSFYLVEIKKYSGDA…
MtCIPK16	MEEVKAHMLFGKYEMGRVLGKGTFAKVYYAKEISTGEGVAIKVVDKDKVKKEGMMEQIKREISVMRLVKHPNIVNLKEVMATKTKILFVMEYARGGELFEKVAKGKFKEELARKYFQQLISAVDYCHSRGVSHRDLKPENLLLDENENLKVSDFGLSALPEHLRQDGLLHTQCGTPAYVAPEVVRKRGYSGFKADTWSCGVILYALLAGFLPFQHENLISMYNKVFKEEYQFPPWFSPESKRLISKILVADPERRITISSIMNVPWFQKGLCLSTTTTANDDFELESKVNLINSTPQFFNAFEFISSMSSGFDLSGLFEEKKKRGSVFTSKCSVSEIVTKIESAAKNLRFKVKKVKDFKLRLQGLIEGRKGKLAVTAEIYEVAPELAVVEFSKCSGDTF…
MtCIPK17	MVILNLGKKQNKKKLHSGEGVRLGKYELGRILGEGNFGKVKFARNTDSGQPYAIKIIDKNKIIDLNITNQIKREICALKLLRHPNVVKLYEVLASKTKIYMVLEYVTGEELFDKIASKGKLPEGEGRKLFQQLIDGVSYCHSKGVFHRDLKLENVLVDAKGNLKITDFGLSALPQQFRADGLLHTTCGSANYVAPEILANRGYNGASSDVWSCGVILYVVLTGFLPFDDRNLAVLYQKVLKGDFQKPKWLSAGAQNIIKRILDPNPKTRITMAEIKEDLWFKEGYNQAYHEDEEDGVYVDDQAFNIHELSHEEEKSSSQSPIRINAFQLIGMSSCLDLSGFFEKEDVSERKIRFTANLSAKVLMEKIEDSVTEMEFRVQKKNGKMKVMQENKDHKTLGS…
MtCIPK18	MEKNGKVLMNKYEFGKKLGQGNFAKVYHARDLRTGDNVAVKVIDKEKVLKVGMRVQIMREISIMRKVKHPNVLRLYEVLATKTKIYLVLEYAKGGDLSEKIDKVQINENQARKYFQQLISALDFCHNKGVYHRDLKPENLLLDENGVLKIADFGLGTFVESHRRNIMLQTLCGTPDYVAPEVVLRKGYYGEKADVWSSGLILFALLARGLPFYDLSERKMHRNIIHGKYNYPSWFSIDLKRLLTKILNPNLSARISTTKIMENPWFRKGLHLKTVKVERDVPDAAADFESDKSIELYENESVVVDPNQESVQPKYLNAFHILSLSARLDLSVLFERNDDEIEDIKFTSVSSASSIISTIEDIAHILKMKIVKNNGEMLKLERLQDLPKGPLTISAEIFE…
MtCIPK19	MEPKGSVLMQRYEMGRLLGQGTFAKVYHARNLITGVSVAIKVIDKEKVYKVGMVDQIKREISVMRLVRHPNVVELYEVMASKTKIFIVMEYARGGELFHKIAKGKLKTDVARRYFQQLVSAVDYCHSRGVYHRDLKPENLLLDENENLKVSDFGLSTLSESKSQDGLLHTTCGTPAYVAPEVINRKGYEGCKADIWSCGVILYVLLAGYLPFHDQNLMEMYRKIGKGEFKFPKWFAPEVRRLLSKILDPSLKTRISMAKIMENSWFKKGLEKPVVIETENNELTSLHAEGVFEVSENGGDSNTETKQLQAKPCNNLNAFDIISFSSGFDLSGLFEDTIQKKEMRFTSNKPASTIISKLEEICKCLQLKVKKKDGGLLKLEGSKEGRKGILNIDAEIFEI…
MtCIPK20	MENKGTILMQKYEVGRMLGQGSFAKVYHARNLKTGQNVAIKVFDKAMIMKVGLKEQIKREISVMRLVRHPNIVEFYEVMASKTKIYFAMEQVKGGELFHKVSRGKLREDMARKYFQQLIAAVDHCHRRGIYHRDLKPENLLLDENGNLKVADFGLSALLESKKKDDLLHTTCGTPAYVAPEIIRKKGYDGAKADIWSCGVILFVLLAGFLPFNDRNLMEMYKKIATADFKFPQWFHSDVKRLLYRILDPDPKTRITINKIMQNSWFRKGYKQIEGPHLSPTHGDISDVHNAFDDLSTLSSPMSVKDEQCPMKLYCFNAFDIISLSSGLDLSGLFEKDTSEGQHARFATNRPPSTIVSKLEETAQLVGRFKVMKQNGIVRVEGFETGVSEQLTIDTEIFE…
MtCIPK21	MVSPKNIGKYRLGRTIGEGTFSKVKIALNSNNGEKVAIKVIDKQMVLKNNLKHQVQSEIRTMKLLHHPNIVRIHEVIGTKTKIYIVMEYVSGGQLLDKISYCNKLNECEARKLFQQLIDAVDYCHNKGVYHRDLKPENLLLDSKGNLKVSDFGLSALNKPNNVLNTKCGSPCYVAPELLMSKGYDGASADVWSCGVILFELLAGFLPFDDQNLINLYHKICRAEYVCAPWFTQSQKKLIAKILEPHPGKRITISGIIDDEWFQTDYKPICAYEFDPIINLDDDSCAFNSIEEKTTKPRITKSSSFINAFQLIAMFQDFDLFTLFEEQDHMKQTTRLGSQHTITETVEKIEAAAADVRLSVKKMNNFKMKMHSKETMTRCSRSYFDISAEVIEVAPAHCV…
MtCIPK22	MANEESTNSVVLFGKYEIGRLLGVGASAKVYHATNIETGKSVAVKVISKKKLINNGEFAANIEREISILRRLHHPNIIDLFEVLASKSKIYFVVEFAEAGELFEEVAKKEKLTEDHARRYFRQLISAVKHCHSRGVFHRDLKLDNLLLDENDNLKVTDFGLSAVKNQIRPDGLLHTVCGTPSYVAPEILAKKGYEGAKADVWSCGVVLFTVTAGYLPFNDYNVTVLYRKIYRGQFRFPKWMSCDLKNLLSRMLDTNPKTRISVDEILEDPWFSSGGYKLDRVLVKSQMEESRTGFKSLNAFDLISFSTGLDMSGMFEENVGLSLVERVVSAKLPERIVKRVEEVVGTKVVVKRLKNGGGARLEGQEGNLIALVVIYQLTEELVVVEMKKRGKGDEYNAQ…
MtCIPK23	MTSRSSHISGGSSNGGRAKAGKYELGRTLGEGNFAKVKFARHIETGDHVAIKILDKEKILKHKMIRQIKQEISTMKLIRHPNVIRMHEVIANRSKIFIVMELVTGGELFDKIARSGRLKEDEARKYFQQLICAVDYCHSRGVCHRDLKPENLLLDTNGTLKVSDFGLSALPQQVREDGLLHTTCGTPNYVAPEVIQNKGYDGAIADLWSCGVILFVLMAGYLPFEEDNLVALYKKIFKADFTCPPWFSSSAKKLIKRILDPSPITRIKIAEVIENEWFKKGYKPPVFEQADVSLDDVNSIFNGYMDSDNIVVERQEEGPVAPVTMNAFELISKSQGLNLSSLFEKQMGLVKRETRFTSKCSANEIISKIEKTAGPLGFDVKKNNCKLRIYGEKTGRKGH…
MtCIPK24	MKKVRRKIGKYEVGRTIGEGTFAKVKYAKHSETGESVAIKVMAKTTILKHRMVEQIKREISIMKIVRHPNIVRLHEVLASQTKIYIILEFVMGGELYDKIVQQVKLSENESRRYFQQLIDAVAHCHKKGVYHRDLKPENLLLDAYGNLKVSDFGLSALTKQGDELLHTTCGTPNYVAPEVLSNQGYDGAAADVWSCGIILYVLMAGYLPFEEADLPTLFRRISAGEFVCPVWFSAGAKTFIHKILDPDPKTRVKIVEIRKDPWFRKNYSPIKLREDEQVNLDDIKAVFDDIEDQYVSERSEIAEGGPLIMNAFEMITLSQGLNLSPLFDRHQDYVKRQTRFVSRKPATVIISSIEAVAESMSLKVHSRNYKMRIERVSSNKVGQFAVVLEVFEVAPSLF…
MtCIPK25	MEQHRKRNILFNKYEIGKTLGQGNFAKVYHGRNIATNENVAIKVIKKEKLKKERLMKQIKREVSVMRLVRHPHIVELKEVMANKAKVFMVVEYVKGGELFAKVAKGKMEENIARKYFQQLISAVDFCHSRGVTHRDLKPENLLLDENEDLKVSDFGLSALPDQRRSDGMLLTPCGTPAYVAPEVLKKIGYDGSKADIWSCGVILFALLCGYLPFQGENVMRIYSKSFKADYVLPEWISPGAKKLISNLLVVDPEKRFSIPDIMKDPWFQIGFMRPIAFSMKESAVDDNIDFSGDDEGNGDGNSVEVVGVTGTKHSRRPSYNAFEIISSLSHGFDLRNLFETRKRSPSMFISKLSASAVVGKLENVAKKLNLRVTGKKDFMVRMQGTTEGRKGKLGMTVE…
MtCIPK26	MMSNKVTQAPRTRVGKYELGKTIGEGSFAKVKLAKNVENGDYVAIKILDRNHVLKHNMMDQLKREISAMKIINHPNVIKIFEVMASKTKIYIVLELVNGGELFDKIATHGRLKEDEARSYFQQLINAVDYCHSRGVYHRDLKPENLLLDTNGVLKVSDFGLSTYSQQEDELLRTACGTPNYVAPEVLNDRGYVGSSSDIWSCGVILFVLMAGYLPFDEPNLISLYRRIGRADFKFPSWFSPGAKKLLRSILNPNPITRIKIPEILQHEWFRKGYKPAFFTEEDVNVDDVAAAFNDSKENLVTETKEKPVSMNAFELISRSDSFNLGNLFEKEKGVVKRETHFTSQRPANEIISKIEEAAKPLGFNVHKRNYKMKLQGDKSGRKGHLSVATEVFEVAPSL…
MtCIPK27	MICASKLNSYLFFFTFVKPTSATQLVEIHKIERQKSNPVNKKEQPEKVIQEDELLRTACGTPNYVAPEVLNDRGYVGSSSDIWSCGVILFVLMAGYLPFDEPNLIALYRKIGRADFKCPSWFSPEAKKLLTSILNPNPLTRIKIPEILEDEWFRKGYKPACFTEEEDVNVDDVAAAFNDSRENLVTETKEKPVSMNAFELISRSESFNLDNLFEREKGVVKRETHFTSQRPANEIMSKIEEAAKPLGFNVHKRNYKMKLQGDKSGRKGHLSVATEVFEVAPSLHMVELRKTRGDTLEFHKFYKTFSSGLQDIVWNTDKK
MtCIPK28	MSVKDEECSTKLYRSINAFEFISLSPGIDLSRLFEKGMSKRHHARFSTKRPPSNVVSKLEEIAQIDGRFKVMKQNGIVRLEGIETRIVEQLSIDIEIFEVTSSFYIVEVRKIAGDILEYGKFLNQYLKPSLN
MtCIPK29	MERSGSVIMQRYELGKLLGQGTFAKVYHGRNLKNSMSVAIKVIDKEKVLKVGMIDQIKREISVMRLIRHPHVVELYEVMASKTKIYVVMEYVKGGELFNKVSKGKLKHDEARRYFQQLISAVDYCHSRGVCHRDLKPENLLLDENGNLKVSDFGLSALAETKHQDGLLHTTCGTPAYVAPEVINRKGYDGTKADIWSCGVILYVLLAGFLPFRDPNLIEMYRKIGKADFKYPNWFASDVRRLLSKILDPNPKTRISIAKIMESSWFKKGLEKPIVPDTNNKELAPLDVDGVFGACENGDHVDLSKPCNNLNAFDIISFSSGFDLSGLFEDNKERKTEMRFTSNKPASIIISKFEEICNRLGLKVKKKDGGLFKIEGSKEGRKGRLGIDAEIFEITPVFH…
