# Supplementary material for: Evolution of the CBL and CIPK gene families in Medicago: genome-wide characterization, pervasive duplication, and expression pattern under salt and drought stress
Source: BMC Plant Biol. 2022 Nov 3;22:512. doi: 10.1186/s12870-022-03884-3 (PMC9632064; doi:10.1186/s12870-022-03884-3)
Supplement: Supplementary file 7 — Additional file 7: Table S5. Ks value of paralog pairs of CBL and CIPK genes in M. sativa spp. sativa. [file 12870_2022_3884_MOESM7_ESM.xlsx]

## Sheet: CBL and CIPK
Additional file 7: Table S5. Ks value of paralog pairs of CBL and CIPK genes in M. sativa spp. sativa.
Gene pairs	Ks
MsCBL10.1_MsCBL10.2	0.00630919
MsCBL12.2_MsCBL12.3	0.006561
MsCBL12.3_MsCBL12.4	0.006561
MsCBL12.1_MsCBL12.3	0.00658983
MsCBL06.1_MsCBL06.4	0.00801076
MsCBL06.2_MsCBL06.4	0.00801076
MsCBL06.3_MsCBL06.4	0.00801076
MsCBL05.1_MsCBL05.2	0.00841524
MsCBL05.2_MsCBL05.3	0.00841524
MsCBL02.3_MsCBL02.4	0.0107916
MsCBL10.2_MsCBL10.4	0.0126585
MsCBL09.1_MsCBL09.2	0.0128345
MsCBL02.1_MsCBL02.4	0.0143545
MsCBL02.1_MsCBL02.3	0.0143717
MsCBL02.2_MsCBL02.3	0.0143889
MsCBL01.1_MsCBL01.4	0.0149631
MsCBL01.2_MsCBL01.4	0.0149631
MsCBL01.3_MsCBL01.4	0.0149631
MsCBL03.2_MsCBL03.4	0.0177874
MsCBL03.3_MsCBL03.4	0.0177874
MsCBL10.1_MsCBL10.4	0.019089
MsCBL04.1_MsCBL04.4	0.0216622
MsCBL04.3_MsCBL04.4	0.0216622
MsCBL08.1_MsCBL08.2	0.0239382
MsCBL10.2_MsCBL10.3	0.0255344
MsCBL10.3_MsCBL10.4	0.0255344
MsCBL02.1_MsCBL02.2	0.0289192
MsCBL02.2_MsCBL02.4	0.0290242
MsCBL08.1_MsCBL08.3	0.0320476
MsCBL10.1_MsCBL10.3	0.0320905
MsCBL08.2_MsCBL08.3	0.0402781
MsCBL09.2_MsCBL09.3	0.0407604
MsCBL09.2_MsCBL09.4	0.0407604
MsCBL09.1_MsCBL09.3	0.0487818
MsCBL09.1_MsCBL09.4	0.0487818
MsCBL03.1_MsCBL03.4	0.0654366
MsCBL03.1_MsCBL03.2	0.0844513
MsCBL03.1_MsCBL03.3	0.0844513
MpCBL02_MpCBL03	0.496224
MtCBL02_MtCBL03	0.527872
MsCBL02.1_MsCBL03.2	0.575168
MsCBL02.1_MsCBL03.3	0.575168
McCBL02_McCBL03	0.578259
MsCBL02.4_MsCBL03.2	0.578259
MsCBL02.4_MsCBL03.3	0.578259
MsCBL02.3_MsCBL03.2	0.58707
MsCBL02.3_MsCBL03.3	0.58707
MsCBL02.3_MsCBL03.1	0.593173
MsCBL02.1_MsCBL03.1	0.597079
MrCBL13_MrCBL03	0.59928
MsCBL02.1_MsCBL03.4	0.617039
MsCBL02.4_MsCBL03.1	0.618288
MsCBL02.4_MsCBL03.4	0.620803
MsCBL02.2_MsCBL03.2	0.623704
MsCBL02.2_MsCBL03.3	0.623704
MsCBL02.3_MsCBL03.4	0.631123
MsCBL02.2_MsCBL03.1	0.633742
MsCBL02.2_MsCBL03.4	0.673812
MpCBL01_MpCBL09	0.8063
CaCBL01_CaCBL07	0.848898
MtCBL07_MtCBL06	0.856494
McCBL07_McCBL06	0.863982
MrCBL14_MrCBL01	0.886578
McCBL11_McCBL01	0.899121
MpCBL06_MpCBL13	0.926434
MrCBL07_MrCBL06	0.96463
MpCBL05_MpCBL04	1.18328
MsCBL04.4_MsCBL08.2	1.3699
MsCBL04.4_MsCBL08.1	1.47277
CaCBL04_CaCBL08	1.51995
MsCBL04.4_MsCBL08.3	1.62574
McCBL04_McCBL05	1.83735
MrCBL07_MrCBL13	2.40349
MpCBL02_MpCBL13	2.53785
MsCBL04.1_MsCBL12.3	2.76398
MsCBL04.1_MsCBL12.2	2.90117
MsCBL04.3_MsCBL12.4	2.99039
MrCBL04_MrCBL05	3.06168
MsCBL04.1_MsCBL12.1	3.09221
MpCBL06_MpCBL02	3.12434
MsCBL04.4_MsCBL11.4	3.14044
MsCIPK13.1_MsCIPK13.2	0.00280505
MsCIPK08.1_MsCIPK08.3	0.00337269
MsCIPK26.2_MsCIPK26.4	0.00342173
MsCIPK17.1_MsCIPK17.2	0.00347022
MsCIPK12.1_MsCIPK12.4	0.0036232
MrCIPK15_MrCIPK24	0.00391646
MsCIPK10.1_MsCIPK10.3	0.00393444
MsCIPK15.1_MsCIPK15.3	0.00407195
MsCIPK12.3_MsCIPK12.4	0.00499585
MsCIPK03.3_MsCIPK03.4	0.00693446
MsCIPK15.2_MsCIPK15.3	0.00696061
MsCIPK15.1_MsCIPK15.4	0.00813843
MsCIPK15.1_MsCIPK15.2	0.00817725
MsCIPK03.1_MsCIPK03.3	0.00931969
MsCIPK25.2_MsCIPK25.4	0.0099946
MsCIPK35.1_MsCIPK25.4	0.0117534
MsCIPK29.1_MsCIPK29.2	0.013058
MsCIPK18.2_MsCIPK18.3	0.0136951
MsCIPK15.3_MsCIPK15.4	0.0139296
MsCIPK15.2_MsCIPK15.4	0.0139458
MsCIPK23.1_MsCIPK23.2	0.0157693
MsCIPK23.1_MsCIPK23.3	0.0157693
MsCIPK20.1_MsCIPK20.2	0.015978
MsCIPK20.2_MsCIPK20.4	0.015978
MsCIPK29.1_MsCIPK29.4	0.0163494
MsCIPK29.3_MsCIPK29.4	0.0163673
MsCIPK29.2_MsCIPK29.4	0.0163851
MsCIPK03.1_MsCIPK03.4	0.0166053
MsCIPK29.2_MsCIPK29.3	0.0196948
MsCIPK23.2_MsCIPK23.3	0.0237801
MsCIPK23.3_MsCIPK23.4	0.0238115
MsCIPK21.2_MsCIPK21.3	0.0242096
MsCIPK35.1_MsCIPK25.2	0.0252187
MsCIPK05.1_MsCIPK05.3	0.0304375
MsCIPK19.1_MsCIPK19.2	0.0305818
MsCIPK26.1_MsCIPK26.3	0.0312003
MsCIPK20.1_MsCIPK20.3	0.0321006
MsCIPK20.3_MsCIPK20.4	0.0321006
MsCIPK18.1_MsCIPK18.4	0.0325952
MsCIPK10.2_MsCIPK10.4	0.0341356
MsCIPK10.1_MsCIPK10.2	0.0362243
MsCIPK16.1_MsCIPK16.4	0.0370904
MsCIPK10.2_MsCIPK10.3	0.0371823
MsCIPK02.1_MsCIPK02.2	0.0377438
MsCIPK02.2_MsCIPK02.3	0.0378412
MsCIPK16.2_MsCIPK16.3	0.0391393
MsCIPK23.1_MsCIPK23.4	0.0401165
MsCIPK11.1_MsCIPK11.3	0.0411767
MsCIPK16.2_MsCIPK16.4	0.046861
MsCIPK23.2_MsCIPK23.4	0.0484039
MsCIPK18.2_MsCIPK18.4	0.0486704
MsCIPK16.3_MsCIPK16.4	0.0487367
MsCIPK18.1_MsCIPK18.2	0.0488403
MsCIPK18.1_MsCIPK18.3	0.0489399
MsCIPK22.3_MsCIPK22.4	0.049198
MsCIPK16.1_MsCIPK16.2	0.0544329
MsCIPK03.2_MsCIPK03.3	0.0549652
MsCIPK01.2_MsCIPK01.3	0.0552768
MsCIPK03.1_MsCIPK03.2	0.0554953
MsCIPK02.1_MsCIPK02.3	0.0556293
MsCIPK02.3_MsCIPK02.4	0.0556939
MsCIPK20.2_MsCIPK20.3	0.0558918
MsCIPK18.3_MsCIPK18.4	0.0560027
MsCIPK14.2_MsCIPK14.3	0.0571866
MsCIPK03.2_MsCIPK03.4	0.0586993
MsCIPK34.1_MsCIPK21.2	0.0606299
MsCIPK01.3_MsCIPK01.4	0.0625543
MsCIPK16.1_MsCIPK16.3	0.0641497
MsCIPK21.1_MsCIPK21.2	0.0642927
MsCIPK26.3_MsCIPK26.4	0.0676414
MsCIPK21.1_MsCIPK21.3	0.0680842
MsCIPK26.2_MsCIPK26.3	0.071355
MsCIPK34.1_MsCIPK21.3	0.0720262
MsCIPK19.2_MsCIPK19.4	0.0805438
MsCIPK26.1_MsCIPK26.2	0.0827185
MsCIPK19.1_MsCIPK19.4	0.0842992
MsCIPK11.2_MsCIPK11.3	0.0844972
MsCIPK07.1_MsCIPK07.3	0.0859308
MsCIPK26.1_MsCIPK26.4	0.0865565
MsCIPK01.2_MsCIPK01.4	0.0881813
MsCIPK11.2_MsCIPK11.4	0.0881813
MsCIPK04.1_MsCIPK04.2	0.0941729
MsCIPK07.3_MsCIPK07.4	0.0971332
MsCIPK04.2_MsCIPK04.3	0.0980128
MsCIPK07.2_MsCIPK07.3	0.100613
MsCIPK11.3_MsCIPK11.4	0.103489
MsCIPK11.1_MsCIPK11.2	0.107326
MsCIPK11.1_MsCIPK11.4	0.111315
MsCIPK07.1_MsCIPK07.4	0.112326
MsCIPK07.1_MsCIPK07.2	0.11585
MsCIPK01.3_MsCIPK17.2	0.62657
MpCIPK17_MpCIPK01	0.643615
McCIPK01_McCIPK17	0.67519
MsCIPK01.2_MsCIPK17.2	0.679464
MsCIPK01.4_MsCIPK17.2	0.689389
MsCIPK02.2_MsCIPK10.1	0.729039
MsCIPK02.2_MsCIPK10.3	0.755398
MsCIPK02.3_MsCIPK10.1	0.763988
MsCIPK02.4_MsCIPK10.1	0.768884
MsCIPK02.3_MsCIPK10.3	0.773879
MsCIPK02.2_MsCIPK10.4	0.779328
CaCIPK01_CaCIPK17	0.78042
MsCIPK02.2_MsCIPK10.2	0.791308
MsCIPK02.1_MsCIPK10.3	0.806011
MsCIPK02.4_MsCIPK10.3	0.80786
MsCIPK02.3_MsCIPK10.4	0.808316
MsCIPK02.3_MsCIPK10.2	0.814487
MsCIPK02.4_MsCIPK10.4	0.839446
MpCIPK02_MpCIPK10	0.840549
MsCIPK02.4_MsCIPK10.2	0.851773
CaCIPK10_CaCIPK02	0.859892
MpCIPK04_MpCIPK07	0.872349
MsCIPK04.1_MsCIPK07.2	0.874613
McCIPK02_McCIPK10	0.877271
MtCIPK04_MtCIPK07	0.888322
MsCIPK04.2_MsCIPK07.2	0.893307
McCIPK04_McCIPK07	0.899906
MsCIPK04.1_MsCIPK07.4	0.905899
MsCIPK04.2_MsCIPK07.4	0.908368
MsCIPK04.1_MsCIPK07.3	0.938911
MsCIPK07.2_MsCIPK04.3	0.940096
MsCIPK04.1_MsCIPK07.1	0.948489
MsCIPK04.2_MsCIPK07.3	0.965403
MsCIPK04.3_MsCIPK07.4	0.968334
MrCIPK02_MrCIPK10	0.971339
MsCIPK07.1_MsCIPK04.2	0.975395
MsCIPK04.3_MsCIPK07.3	1.00401
CaCIPK19_CaCIPK29	1.01245
MsCIPK07.1_MsCIPK04.3	1.0146
MpCIPK12_MpCIPK19	1.11296
MsCIPK29.4_MsCIPK19.4	1.13025
MtCIPK29_MtCIPK19	1.14772
MtCIPK25_MtCIPK05	1.15253
MsCIPK29.2_MsCIPK19.4	1.16253
MrCIPK25_MrCIPK05	1.16541
MsCIPK29.1_MsCIPK19.4	1.1721
MsCIPK29.3_MsCIPK19.4	1.17525
MsCIPK29.4_MsCIPK19.2	1.18974
CaCIPK25_CaCIPK05	1.1971
MsCIPK29.1_MsCIPK19.2	1.20126
MsCIPK29.2_MsCIPK19.2	1.20791
MpCIPK05_MpCIPK25	1.22115
McCIPK27_McCIPK19	1.22141
MsCIPK25.4_MsCIPK05.1	1.23285
MsCIPK29.3_MsCIPK19.2	1.23863
MsCIPK29.4_MsCIPK19.1	1.25988
MsCIPK35.1_MsCIPK05.3	1.28139
MsCIPK29.1_MsCIPK19.1	1.30976
MsCIPK29.3_MsCIPK19.1	1.31373
MsCIPK29.2_MsCIPK19.1	1.31772
CaCIPK11_CaCIPK14	1.41013
MsCIPK14.3_MsCIPK11.4	1.4241
MpCIPK22_MpCIPK14	1.44882
MsCIPK25.4_MsCIPK05.3	1.48254
MsCIPK14.2_MsCIPK11.4	1.51904
MsCIPK14.3_MsCIPK11.3	1.5197
MsCIPK14.4_MsCIPK11.4	1.53649
MsCIPK14.3_MsCIPK11.1	1.57072
MsCIPK25.2_MsCIPK05.3	1.57568
MsCIPK14.4_MsCIPK11.1	1.58266
MrCIPK14_MrCIPK11	1.60235
MsCIPK14.4_MsCIPK11.3	1.65222
MsCIPK14.3_MsCIPK11.2	1.66001
MsCIPK14.1_MsCIPK11.3	1.70037
MsCIPK14.3_MsCIPK22.4	1.78501
MsCIPK14.4_MsCIPK11.2	1.82281
MsCIPK11.2_MsCIPK22.4	1.97429
MsCIPK02.3_MsCIPK19.4	2.01463
CaCIPK22_CaCIPK14	2.23632
MpCIPK02_MpCIPK15	2.31545
MpCIPK19_MpCIPK02	2.35105
CaCIPK19_CaCIPK02	3.20489
MpCIPK19_MpCIPK10	3.62466
MsCIPK10.2_MsCIPK19.4	4.91524
