# Supplementary material for: Evolution of the CBL and CIPK gene families in Medicago: genome-wide characterization, pervasive duplication, and expression pattern under salt and drought stress
Source: BMC Plant Biol. 2022 Nov 3;22:512. doi: 10.1186/s12870-022-03884-3 (PMC9632064; doi:10.1186/s12870-022-03884-3)
Supplement: Supplementary file 15 — Additional file 15: Table S6. The primers used in this study. [file 12870_2022_3884_MOESM15_ESM.xlsx]

## Sheet: Sheet1
Additional file 15 Table S6 The primer sequences were used in qRT-PCR
MsCBL4-qF	TGTTAAAACACCACCAGGCT
MsCBL4-qR	CATTCCTGAAGAGTGCTAGCTG
MsCBL12-qF	TCTTTTTAGAAACGGAAACAAGCGA
MsCBL12-qR	GTCTGCTTGAGGAGCTTTAGGA
MsCIPK6-qF	TCTGGGACGCCGAGTAGAG
MsCIPK6-qR	CAAAGCAGGACGAAGCTCCT
MsCIPK25-qF	CGAAAACGTGGCTATCAAAGTGATT
MsCIPK25-qR	AAAAGTTCACCACCTTTGACGTAT
MsCIPK35-qF	GGATTTCACCGGGGGCG
MsCIPK35-qR	TGCCATTCCCTTCATCATCTCC
